# Supplementary material for: A blood-based transcriptomic signature stratifies severe Crohn’s disease and defines potentially targetable therapeutic pathways
Source: Front Gastroenterol (Lausanne). 2023 Oct 18;2:1251133. doi: 10.3389/fgstr.2023.1251133 (PMC12952313; doi:10.3389/fgstr.2023.1251133)
Supplement: Supplementary file 2 [file Table_1.xls]

## Sheet: CD-PBmu DGE
Symbol	Fold-change CD-PBmu/CD-PBT	Name	EntrezID	Accession
AADACL2-AS1	4.76	AADACL2 antisense RNA 1	101928142	NR_110202
AARS2	2.28	alanyl-tRNA synthetase 2, mitochondrial	57505	NM_020745
AASS	3.27	aminoadipate-semialdehyde synthase	10157	NM_005763
ABCA9	3.87	ATP-binding cassette, sub-family A (ABC1), member 9	10350	NM_080283
ABCB5	3.5	ATP-binding cassette, sub-family B (MDR/TAP), member 5	340273	NM_001163941
ABCC9	5.54	ATP-binding cassette, sub-family C (CFTR/MRP), member 9	10060	NM_005691
ABHD11	2.54	abhydrolase domain containing 11	83451	NM_001145363
ACADSB	2.59	acyl-CoA dehydrogenase, short/branched chain	36	NM_001609
ACBD4	2.54	acyl-CoA binding domain containing 4	79777	NM_001135704
ACBD7	4.46	acyl-CoA binding domain containing 7	414149	NM_001039844
ACTR3BP5	2.1	ACTR3B pseudogene 5	399746	NR_045000
ADAMTS4	3.14	ADAM metallopeptidase with thrombospondin type 1 motif, 4	9507	NM_005099
ADAMTSL2	2.64	ADAMTS-like 2	9719	NM_001145320
ADAMTSL4-AS1	2.1	ADAMTSL4 antisense RNA 1	574406	NM_001025493
ADAT1	2.19	adenosine deaminase, tRNA-specific 1	23536	NM_012091
ADGRE2	2.29	adhesion G protein-coupled receptor E2	30817
ADGRF1	2.61	adhesion G protein-coupled receptor F1	266977
ADH4	2.18	alcohol dehydrogenase 4 (class II), pi polypeptide	127	NM_000670
ADIPOQ-AS1	2.04	ADIPOQ antisense RNA 1	100874095	NR_046662
ADM2	2.24	adrenomedullin 2	79924	NM_001253845
ADRA1A	3.62	adrenoceptor alpha 1A	148	NM_000680
ADRBK2	2.61	adrenergic, beta, receptor kinase 2	157	NM_005160
AFMID	3.89	arylformamidase	125061	NM_001010982
AICDA	3.76	activation-induced cytidine deaminase	57379	NM_020661
AIPL1	3.55	aryl hydrocarbon receptor interacting protein-like 1	23746	NM_001033054
AK1	2.46	adenylate kinase 1	203	NM_000476
AK3	2.25	adenylate kinase 3	50808	NM_001199852
AKAP5	2.87	A kinase (PRKA) anchor protein 5	9495	NM_004857
AKIP1	3.9	A kinase (PRKA) interacting protein 1	56672	NM_001206645
AKR1B10	2.61	aldo-keto reductase family 1, member B10 (aldose reductase)	57016	NM_020299
AKR1D1	2.45	aldo-keto reductase family 1, member D1	6718	NM_001190906
ALDH3B1	3.04	aldehyde dehydrogenase 3 family, member B1	221	NM_000694
ALDH6A1	3.65	aldehyde dehydrogenase 6 family, member A1	4329	NM_001278593
ALG1	2.62	ALG1, chitobiosyldiphosphodolichol beta-mannosyltransferase	56052	NM_019109
ALG1L	3.01	ALG1, chitobiosyldiphosphodolichol beta-mannosyltransferase-like	200810	NM_001015050
ALG1L9P	3.16	asparagine-linked glycosylation 1-like 9, pseudogene	285407	NR_073386
ALPK1	2.49	alpha-kinase 1	80216	NM_001102406
ANGPT2	2.22	angiopoietin 2	285	NM_001118887
ANKLE1	3.83	ankyrin repeat and LEM domain containing 1	126549	NM_001278443
ANKRD20A12P	3.7	ankyrin repeat domain 20 family, member A12, pseudogene	100874392	NR_046228
ANKRD20A3	2.85	ankyrin repeat domain 20 family, member A3	441425	NM_001012419
ANKRD20A9P	4.29	ankyrin repeat domain 20 family, member A9, pseudogene	284232	NR_027995
ANKRD30BL	2.19	ankyrin repeat domain 30B-like	554226	NR_027019
ANKRD30BP2	3.49	ankyrin repeat domain 30B pseudogene 2	149992	NM_153773
ANKRD45	2.57	ankyrin repeat domain 45	339416	NM_198493
ANKRD62	3.09	ankyrin repeat domain 62	342850	NM_001277333
ANKRD65	3.21	ankyrin repeat domain 65	441869	NM_001145210
ANKS4B	3.58	ankyrin repeat and sterile alpha motif domain containing 4B	257629	NM_145865
ANP32A-IT1	2.78	ANP32A intronic transcript 1	80035	NM_001040150
ANXA2P2	2.05	annexin A2 pseudogene 2	304	NR_003573
AP1S3	3.62	adaptor-related protein complex 1, sigma 3 subunit	130340	NM_001039569
AP4B1-AS1	3.25	AP4B1 antisense RNA 1	100287722	NR_037864
AP4S1	2.71	adaptor-related protein complex 4, sigma 1 subunit	11154	NM_001128126
APOBEC3A	4.8	apolipoprotein B mRNA editing enzyme, catalytic polypeptide-like 3A	200315	NM_001270406
APOBEC3B-AS1	3.94	APOBEC3B antisense RNA 1	100874530	NR_104187
APOC1P1	2.58	apolipoprotein C-I pseudogene 1	342	NR_028412
APOL1	2.62	apolipoprotein L, 1	8542	NM_001136540
APOL4	3.94	apolipoprotein L, 4	80832	NM_030643
AQP4-AS1	2.37	AQP4 antisense RNA 1	147429	NM_153010
AQP6	3.67	aquaporin 6, kidney specific	363	NM_001652
AQP7P1	2.28	aquaporin 7 pseudogene 1	375719	NR_002817
AQP7P3	2.03	aquaporin 7 pseudogene 3	441432	NR_026558
ARGFX	3.26	arginine-fifty homeobox	503582	NM_001012659
ARHGEF26-AS1	5.65	ARHGEF26 antisense RNA 1	100507524	NR_037901
ARIH2OS	2.38	ariadne homolog 2 opposite strand	646450	NM_001123040
ARMC9	3.13	armadillo repeat containing 9	80210	NM_001271466
ARNTL2	2.58	aryl hydrocarbon receptor nuclear translocator-like 2	56938	NM_001248002
ARPIN	2.63	actin related protein 2/3 complex inhibitor	348110
ARRDC3-AS1	3.66	ARRDC3 antisense RNA 1	100129716	NR_027435
ARSA	2.65	arylsulfatase A	410	NM_000487
AS3MT	8.09	arsenite methyltransferase	57412	NM_020682
ASAP1-IT2	2.87	ASAP1 intronic transcript 2	100507117	NR_045385
ASB11	2.92	ankyrin repeat and SOCS box containing 11, E3 ubiquitin protein ligase	140456	NM_001012428
ASB4	2	ankyrin repeat and SOCS box containing 4	51666	NM_016116
ASMTL-AS1	2.89	ASMTL antisense RNA 1	80161	NM_025091
ASS1	2.66	argininosuccinate synthase 1	445	NM_000050
ASTN2	5.17	astrotactin 2	23245	NM_001184734
ATAD3C	3.21	ATPase family, AAA domain containing 3C	219293	NM_001039211
ATCAY	3.88	ataxia, cerebellar, Cayman type	85300	NM_033064
ATG10	2.13	autophagy related 10	83734	NM_001131028
ATP1B2	2.55	ATPase, Na+/K+ transporting, beta 2 polypeptide	482	NM_001303263
ATP1B4	2.47	ATPase, Na+/K+ transporting, beta 4 polypeptide	23439	NM_001142447
ATP5J2-PTCD1	2.42	ATP5J2-PTCD1 readthrough	100526740	NM_001198879
ATP5L2	2.91	ATP synthase, H+ transporting, mitochondrial Fo complex, subunit G2	267020	NM_001165877
AXL	2.21	AXL receptor tyrosine kinase	558	NM_001278599
B3GNT6	4.01	UDP-GlcNAc:betaGal beta-1,3-N-acetylglucosaminyltransferase 6	192134	NM_138706
B3GNT7	2.09	UDP-GlcNAc:betaGal beta-1,3-N-acetylglucosaminyltransferase 7	93010	NM_145236
BACE1-AS	2.93	BACE1 antisense RNA	100379571	NR_037803
BAGE	2.88	B melanoma antigen	574	NM_001187
BAIAP2-AS1	2.72	BAIAP2 antisense RNA 1 (head to head)	440465	NM_001004336
BBS5	4.54	Bardet-Biedl syndrome 5	129880	NM_152384
BCDIN3D	2.03	BCDIN3 domain containing	144233	NM_181708
BCL2L15	2.82	BCL2-like 15	440603	NM_001010922
BCYRN1	2.73	brain cytoplasmic RNA 1	618	NR_001568
BEST3	3.14	bestrophin 3	144453	NM_001282613
BHMT2	3.62	betaine--homocysteine S-methyltransferase 2	23743	NM_001178005
BIN3-IT1	2.73	BIN3 intronic transcript 1	80094	NM_025026
BMP7	4.27	bone morphogenetic protein 7	655	NM_001719
BMP8A	2.49	bone morphogenetic protein 8a	353500	NM_181809
BMS1P17	2.72	BMS1 ribosome biogenesis factor pseudogene 17	101101776	NR_073460
BMS1P18	2.72	BMS1 ribosome biogenesis factor pseudogene 18	414763	NR_073459
BMS1P4	2.3	BMS1 ribosome biogenesis factor pseudogene 4	729096	NR_026592
BMS1P5	2.54	BMS1 ribosome biogenesis factor pseudogene 5	399761	NM_001040053
BNIPL	3.86	BCL2/adenovirus E1B 19kD interacting protein like	149428	NM_001159642
BORCS7	2.37	BLOC-1 related complex subunit 7	119032
BPNT1	2.6	3'(2'), 5'-bisphosphate nucleotidase 1	10380	NM_001286149
BREA2	2.98	breast cancer estrogen-induced apoptosis 2	286076	NM_001024610
BRIP1	4.07	BRCA1 interacting protein C-terminal helicase 1	83990	NM_032043
BSN-AS2	3.75	BSN antisense RNA 2 (head to head)	100132677	NR_038866
BVES	3.02	blood vessel epicardial substance	11149	NM_001199563
C11orf70	3.71	chromosome 11 open reading frame 70	85016	NM_001195005
C12orf65	3.57	chromosome 12 open reading frame 65	91574	NM_001143905
C12orf77	3.63	chromosome 12 open reading frame 77	196415	NM_001101339
C14orf105	3.45	chromosome 14 open reading frame 105	55195	NM_001283056
C14orf178	3.48	chromosome 14 open reading frame 178	283579	NM_001173978
C17orf75	3.43	chromosome 17 open reading frame 75	64149	NM_022344
C17orf77	2.48	chromosome 17 open reading frame 77	146723	NM_001302809
C18orf61	3	uncharacterized LOC497259	497259	NR_049896
C19orf35	4.89	chromosome 19 open reading frame 35	374872	NM_198532
C1orf140	2.92	uncharacterized LOC400804	400804	NR_024236
C1orf174	3.07	chromosome 1 open reading frame 174	339448	NM_207356
C1orf186	3.16	chromosome 1 open reading frame 186	440712	NM_001007544
C1orf210	3.6	chromosome 1 open reading frame 210	149466	NM_001164829
C1orf220	2.13	chromosome 1 open reading frame 220	400798	NM_207467
C1orf229	4.8	chromosome 1 open reading frame 229	388759	NM_207401
C1QTNF6	2.47	C1q and tumor necrosis factor related protein 6	114904	NM_031910
C2	2.23	complement component 2	717	NM_000063
C20orf203	4.15	chromosome 20 open reading frame 203	284805	NM_182584
C21orf62	4.46	chromosome 21 open reading frame 62	56245	NM_001162495
C2orf27A	2.41	chromosome 2 open reading frame 27A	29798	NM_013310
C2orf83	2.7	chromosome 2 open reading frame 83	56918	NM_001162483
C2orf91	4.57	chromosome 2 open reading frame 91	400950	NM_001242815
C3orf33	2.7	chromosome 3 open reading frame 33	285315	NM_001308229
C4orf19	3.3	chromosome 4 open reading frame 19	55286	NM_001104629
C4orf26	3.83	chromosome 4 open reading frame 26	152816	NM_001206981
C5orf64	3.17	chromosome 5 open reading frame 64	285668	NM_173667
C6orf25	2.62	chromosome 6 open reading frame 25	80739	NM_025260
C6orf99	2.78	chromosome 6 open reading frame 99	100130967	NM_001195032
C7orf55	3.86	chromosome 7 open reading frame 55	154791	NM_197964
C8orf31	2.68	chromosome 8 open reading frame 31	286122	NM_173687
C8orf44	3.23	chromosome 8 open reading frame 44	56260	NM_019607
C8orf86	2.99	chromosome 8 open reading frame 86	389649	NM_001303531
C9orf3	2.51	chromosome 9 open reading frame 3	84909	NM_001193329
C9orf64	2.07	chromosome 9 open reading frame 64	84267	NM_032307
C9orf66	2.89	chromosome 9 open reading frame 66	157983	NM_152569
CA13	2.16	carbonic anhydrase XIII	377677	NM_198584
CA5B	2.03	carbonic anhydrase VB, mitochondrial	11238	NM_007220
CABP4	3	calcium binding protein 4	57010	NM_001300895
CACNG8	3.21	calcium channel, voltage-dependent, gamma subunit 8	59283	NM_031895
CADM2-AS2	3.72	CADM2 antisense RNA 2	100874037	NR_046752
CAMK1D	2.16	calcium/calmodulin-dependent protein kinase ID	57118	NM_020397
CAPN10-AS1	2.59	CAPN10 antisense RNA 1 (head to head)	101752400	NR_103792
CARD6	2.17	caspase recruitment domain family, member 6	84674	NM_032587
CARD8-AS1	2.26	CARD8 antisense RNA 1	100505812
CASC9	5.19	cancer susceptibility candidate 9 (non-protein coding)	101805492	NR_103848
CAV2	3.55	caveolin 2	858	NM_001206747
CC2D2A	3.73	coiled-coil and C2 domain containing 2A	57545	NM_001080522
CCBE1	2.97	collagen and calcium binding EGF domains 1	147372	NM_133459
CCDC113	3.02	coiled-coil domain containing 113	29070	NM_001142302
CCDC122	2.87	coiled-coil domain containing 122	160857	NM_144974
CCDC125	2.02	coiled-coil domain containing 125	202243	NM_001297696
CCDC142	3.74	coiled-coil domain containing 142	84865	NM_032779
CCDC144B	2.47	coiled-coil domain containing 144B (pseudogene)	284047	NR_036647
CCDC144NL	2.49	coiled-coil domain containing 144 family, N-terminal like	339184	NM_001004306
CCDC148	4.69	coiled-coil domain containing 148	130940	NM_001171637
CCDC30	3.11	coiled-coil domain containing 30	728621	NM_001080850
CCL16	2.2	chemokine (C-C motif) ligand 16	6360	NM_004590
CCL22	3.27	chemokine (C-C motif) ligand 22	6367	NM_002990
CCL28	2.27	chemokine (C-C motif) ligand 28	56477	NM_001301873
CCL5	2.85	chemokine (C-C motif) ligand 5	6352	NM_001278736
CCNG1	0.48	cyclin G1	900	NM_004060
CCR6	2.21	chemokine (C-C motif) receptor 6	1235	NM_004367
CD24	3.8	CD24 molecule	100133941	NM_001291737
CD300E	3.05	CD300e molecule	342510	NM_181449
CD300LG	4.09	CD300 molecule-like family member g	146894	NM_001168322
CD3EAP	3.39	CD3e molecule, epsilon associated protein	10849	NM_001297590
CD68	2.12	CD68 molecule	968	NM_001040059
CD69	0.47	CD69 molecule	969	NM_001781
CD82	3.56	CD82 molecule	3732	NM_001024844
CDC14C	3.73	cell division cycle 14C	168448	NM_152627
CDCP1	2.5	CUB domain containing protein 1	64866	NM_022842
CDH23	3.19	cadherin-related 23	64072	NM_001171930
CDHR3	2.44	cadherin-related family member 3	222256	NM_001301161
CDKN2B-AS1	3.53	CDKN2B antisense RNA 1	100048912	NR_003529
CEACAM22P	4.28	carcinoembryonic antigen-related cell adhesion molecule 22, pseudogene	388550	NR_027754
CEACAM5	2.25	carcinoembryonic antigen-related cell adhesion molecule 5	1048	NM_001291484
CEACAM8	3.62	carcinoembryonic antigen-related cell adhesion molecule 8	1088	NM_001816
CENPBD1	2.17	CENPB DNA-binding domains containing 1	92806	NM_145039
CENPBD1P1	2.65	CENPB DNA-binding domains containing 1 pseudogene 1	65996	NM_023939
CENPN	2.34	centromere protein N	55839	NM_001100624
CEP19	2.34	centrosomal protein 19kDa	84984	NM_032898
CEP41	2.97	centrosomal protein 41kDa	95681	NM_001257158
CES3	4.94	carboxylesterase 3	23491	NM_001185176
CFAP74	2.63	cilia and flagella associated protein 74	85452
CFLAR	2.13	CASP8 and FADD-like apoptosis regulator	8837	NM_001127183
CGNL1	2.89	cingulin-like 1	84952	NM_001252335
CGREF1	2.67	cell growth regulator with EF-hand domain 1	10669	NM_001166239
CHEK2P2	2.47	checkpoint kinase 2 pseudogene 2	646096	NR_038836
CHIAP2	2.82	chitinase, acidic pseudogene 2	149620	NM_001013621
CHMP4C	2.2	charged multivesicular body protein 4C	92421	NM_152284
CHP1	2.65	calcineurin-like EF-hand protein 1	11261	NM_007236
CHP2	3.39	calcineurin-like EF-hand protein 2	63928	NM_022097
CHRM3	4.76	cholinergic receptor, muscarinic 3	1131	NM_000740
CHRNA5	2.26	cholinergic receptor, nicotinic, alpha 5 (neuronal)	1138	NM_000745
CHRNB1	2.79	cholinergic receptor, nicotinic, beta 1 (muscle)	1140	NM_000747
CHST1	2.4	carbohydrate (keratan sulfate Gal-6) sulfotransferase 1	8534	NM_003654
CHST6	3.51	carbohydrate (N-acetylglucosamine 6-O) sulfotransferase 6	4166	NM_021615
CIITA	2.36	class II, major histocompatibility complex, transactivator	4261	NM_000246
CITED4	0.44	Cbp/p300-interacting transactivator, with Glu/Asp-rich carboxy-terminal domain, 4	163732	NM_133467
CKMT2-AS1	2.63	CKMT2 antisense RNA 1	100131067	NR_034121
CLDN16	2.42	claudin 16	10686	NM_006580
CLDN19	2.42	claudin 19	149461	NM_001123395
CLEC4E	3.09	C-type lectin domain family 4, member E	26253	NM_014358
CLEC4GP1	2.76	C-type lectin domain family 4, member G pseudogene 1	440508	NR_002931
CLEC7A	2.63	C-type lectin domain family 7, member A	64581	NM_022570
CLSPN	2.83	claspin	63967	NM_001190481
CMBL	4	carboxymethylenebutenolidase homolog (Pseudomonas)	134147	NM_138809
CNTLN	2.48	centlein, centrosomal protein	54875	NM_001114395
CNTN4	2.86	contactin 4	152330	NM_001206955
COA1	2.12	cytochrome c oxidase assembly factor 1 homolog	55744	NM_018224
COA7	2.92	cytochrome c oxidase assembly factor 7 (putative)	65260	NM_023077
COMMD2	2.3	COMM domain containing 2	51122	NM_016094
COX10-AS1	2.33	COX10 antisense RNA 1	100874058	NR_049718
COX18	2.31	COX18 cytochrome c oxidase assembly factor	285521	NM_001033760
COX6B2	4.95	cytochrome c oxidase subunit VIb polypeptide 2 (testis)	125965	NM_144613
CPA4	2.25	carboxypeptidase A4	51200	NM_001163446
CPB2-AS1	3.55	CPB2 antisense RNA 1	100509894	NR_046226
CPM	3.03	carboxypeptidase M	1368	NM_001005502
CPPED1	2.67	calcineurin-like phosphoesterase domain containing 1	55313	NM_001099455
CRHR1-IT1	2.06	CRHR1 intronic transcript 1	147081	NM_152466
CRLF2	4.59	cytokine receptor-like factor 2	64109	NM_001012288
CRX	4.84	cone-rod homeobox	1406	NM_000554
CRYBB2P1	3.57	crystallin, beta B2 pseudogene 1	1416	NR_033733
CRYM-AS1	3.85	CRYM antisense RNA 1	400508	NM_001101368
CSAD	2.97	cysteine sulfinic acid decarboxylase	51380	NM_001244705
CSF2RA	4.43	colony stimulating factor 2 receptor, alpha, low-affinity (granulocyte-macrophage)	1438	NM_001161529
CSTF3-AS1	3.7	CSTF3 antisense RNA 1 (head to head)	338739	NR_034027
CTAGE8	2	CTAGE family, member 8	100142659	NM_001278507
CTBP1-AS	2.53	CTBP1 antisense RNA	285463	NR_104331
CTBP2	2.28	C-terminal binding protein 2	1488	NM_001083914
CTCFL	3.91	CCCTC-binding factor (zinc finger protein)-like	140690	NM_001269040
CTD-3080P12.3	2.8	uncharacterized LOC101928857	101928857	NR_109911
CTSB	2.19	cathepsin B	1508	NM_001908
CTSV	2.27	cathepsin V	1515	NM_001201575
CWC25	2.77	CWC25 spliceosome-associated protein homolog	54883	NM_017748
CXADR	3.5	coxsackie virus and adenovirus receptor	1525	NM_001207063
CXCL16	2.3	chemokine (C-X-C motif) ligand 16	58191	NM_001100812
CXorf36	3.75	chromosome X open reading frame 36	79742	NM_024689
CXorf56	3.35	chromosome X open reading frame 56	63932	NM_001170569
CYB5D2	2.4	cytochrome b5 domain containing 2	124936	NM_001254755
CYP1A2	3.17	cytochrome P450, family 1, subfamily A, polypeptide 2	1544	NM_000761
CYP20A1	2.06	cytochrome P450, family 20, subfamily A, polypeptide 1	57404	NM_020674
CYP2B7P	2.72	cytochrome P450, family 2, subfamily B, polypeptide 7, pseudogene	1556	NR_001278
CYP4A11	2.59	cytochrome P450, family 4, subfamily A, polypeptide 11	1579	NM_000778
CYP4V2	2.27	cytochrome P450, family 4, subfamily V, polypeptide 2	285440	NM_207352
CYP51A1	2.41	cytochrome P450, family 51, subfamily A, polypeptide 1	1595	NM_000786
DAND5	4.15	DAN domain family member 5, BMP antagonist	199699	NM_152654
DAPP1	2.53	dual adaptor of phosphotyrosine and 3-phosphoinositides	27071	NM_001306151
DBIL5P2	2.19	diazepam binding inhibitor-like 5 pseudogene 2	100169989	NR_036635
DCK	0.5	deoxycytidine kinase	1633	NM_000788
DCUN1D2	4.58	DCN1, defective in cullin neddylation 1, domain containing 2	55208	NM_001014283
DDX11L2	2.34	DEAD/H (Asp-Glu-Ala-Asp/His) box helicase 11 like 2	84771	NR_024004
DDX51	2.03	DEAD (Asp-Glu-Ala-Asp) box polypeptide 51	317781	NM_175066
DESI1	2.24	desumoylating isopeptidase 1	27351	NM_015704
DFFA	2.4	DNA fragmentation factor, 45kDa, alpha polypeptide	1676	NM_004401
DFFB	2.5	DNA fragmentation factor, 40kDa, beta polypeptide (caspase-activated DNase)	1677	NM_001004285
DGKB	3.02	diacylglycerol kinase, beta 90kDa	1607	NM_004080
DHODH	2.33	dihydroorotate dehydrogenase (quinone)	1723	NM_001025193
DIRC1	2.24	disrupted in renal carcinoma 1	116093	NM_052952
DKFZP434L187	3.15	uncharacterized LOC26082	26082	NR_026771
DLEU2	3.17	deleted in lymphocytic leukemia 2 (non-protein coding)	8847	NR_002612
DLGAP1-AS2	5.93	DLGAP1 antisense RNA 2	84777	NM_032691
DLK2	2.91	delta-like 2 homolog (Drosophila)	65989	NM_001286655
DLX6-AS1	2.44	DLX6 antisense RNA 1	285987	NR_015448
DMBT1P1	3.3	deleted in malignant brain tumors 1 pseudogene 1	375940	NM_198577
DMBX1	2.09	diencephalon/mesencephalon homeobox 1	127343	NM_147192
DMC1	4.03	DNA meiotic recombinase 1	11144	NM_001278208
DNAH17-AS1	3.06	DNAH17 antisense RNA 1	100996295	NR_102401
DNAJC22	3.82	DnaJ (Hsp40) homolog, subfamily C, member 22	79962	NM_001304944
DNAJC27-AS1	3.2	DNAJC27 antisense RNA 1	729723	NR_034113
DNAJC9-AS1	3.16	DNAJC9 antisense RNA 1	414245	NR_038373
DNAL1	2.75	dynein, axonemal, light chain 1	83544	NM_001201366
DNASE1	2.55	deoxyribonuclease I	1773	NM_005223
DNM1P41	2.77	dynamin 1 pseudogene 41	440299	NR_033787
DNM1P46	2.34	dynamin 1 pseudogene 46	196968	NM_194295
DNMBP-AS1	2.18	DNMBP antisense RNA 1	100188954	NR_024130
DOK3	2.13	docking protein 3	79930	NM_001144875
DPH3P1	3.73	diphthamide biosynthesis 3 pseudogene 1	100132911	NM_080750
DPPA3	2.08	developmental pluripotency associated 3	359787	NM_199286
DPPA4	2.25	developmental pluripotency associated 4	55211	NM_018189
DPY19L1P1	2.43	DPY19L1 pseudogene 1	100129460	NR_036680
DPY19L2P2	3.5	DPY19L2 pseudogene 2	349152	NM_182634
DSC3	3.36	desmocollin 3	1825	NM_001941
DSG2	3.64	desmoglein 2	1829	NM_001943
DSG3	3.44	desmoglein 3	1830	NM_001944
DTD2	2.51	D-tyrosyl-tRNA deacylase 2 (putative)	112487	NM_080664
DTWD2	2.08	DTW domain containing 2	285605	NM_001308081
DUSP19	2.11	dual specificity phosphatase 19	142679	NM_001142314
DUSP2	0.5	dual specificity phosphatase 2	1844	NM_004418
DUX4	4.26	double homeobox 4	100288687	NM_001205218
DUX4L2	4.26	double homeobox 4 like 2	728410	NM_001127386
DUX4L3	4.26	double homeobox 4 like 3	653548	NM_001164467
DUX4L4	8.36	double homeobox 4 like 4	441056	NM_001177376
DUX4L5	4.26	double homeobox 4 like 5	653545	NM_001127389
DUX4L6	4.26	double homeobox 4 like 6	653544	NM_001127388
DUX4L7	3.25	double homeobox 4 like 7	653543	NM_001127387
DUX4L8	5.2	double homeobox 4 like 8 (pseudogene)
DUXA	3.81	double homeobox A	503835	NM_001012729
DUXAP10	2.98	double homeobox A pseudogene 10	503639	NM_001013701
DYDC1	3.96	DPY30 domain containing 1	143241	NM_001269053
DYNAP	4.01	dynactin associated protein	284254	NM_001307955
DYX1C1	3.39	dyslexia susceptibility 1 candidate 1	161582	NM_001033559
E2F2	2.21	E2F transcription factor 2	1870	NM_004091
ECT2	3.41	epithelial cell transforming 2	1894	NM_001258315
EEF1DP3	2.14	eukaryotic translation elongation factor 1 delta pseudogene 3	196549	NM_145293
EFCAB11	3.2	EF-hand calcium binding domain 11	90141	NM_001284266
EGFEM1P	3.55	EGF-like and EMI domain containing 1, pseudogene	93556	NR_021485
EGFLAM-AS4	2.32	EGFLAM antisense RNA 4	100852408	NR_046219
EID2B	2.64	EP300 interacting inhibitor of differentiation 2B	126272	NM_152361
ELMOD1	4.2	ELMO/CED-12 domain containing 1	55531	NM_001130037
ELOVL7	2.7	ELOVL fatty acid elongase 7	79993	NM_001104558
EMC6	0.31	ER membrane protein complex subunit 6	83460	NM_001014764
EMP2	3.7	epithelial membrane protein 2	2013	NM_001424
EMX2OS	3.74	EMX2 opposite strand/antisense RNA	196047	NR_002791
ENAH	3.25	enabled homolog (Drosophila)	55740	NM_001008493
ENTPD1	3.3	ectonucleoside triphosphate diphosphohydrolase 1	953	NM_001098175
ENTPD1-AS1	3.55	ENTPD1 antisense RNA 1	728558	NR_038444
ENTPD3-AS1	2.42	ENTPD3 antisense RNA 1	285266	NR_040100
EP300-AS1	6.09	EP300 antisense RNA 1	101927279	NR_110514
EPGN	4.27	epithelial mitogen	255324	NM_001013442
EPHA10	4.84	EPH receptor A10	284656	NM_001004338
EPPIN	4.28	epididymal peptidase inhibitor	57119	NM_001302861
ERBB3	3.14	erb-b2 receptor tyrosine kinase 3	2065	NM_001005915
ERVK13-1	2	endogenous retrovirus group K13, member 1	100507321	NM_001012731
ERVV-1	4.52	endogenous retrovirus group V, member 1	147664	NM_152473
ESRG	6.53	embryonic stem cell related (non-protein coding)	790952	NR_027122
EVI5	2.24	ecotropic viral integration site 5	7813	NM_001308248
EXD1	4.28	exonuclease 3'-5' domain containing 1	161829	NM_001286441
EXOC3-AS1	3.04	EXOC3 antisense RNA 1
EXOC3L2	3.29	exocyst complex component 3-like 2	90332	NM_138568
EXPH5	2.79	exophilin 5	23086	NM_001144763
F3	2.6	coagulation factor III (thromboplastin, tissue factor)	2152	NM_001178096
F5	2.48	coagulation factor V (proaccelerin, labile factor)	2153	NM_000130
FAAP24	3.03	FA core complex associated protein 24	91442
FADS6	2.64	fatty acid desaturase 6	283985	NM_178128
FAIM	2.91	Fas apoptotic inhibitory molecule	55179	NM_001033030
FALEC	2.61	focally amplified long non-coding RNA in epithelial cancer	100874054
FAM106A	3.57	family with sequence similarity 106, member A	80039	NM_024974
FAM114A1	3.58	family with sequence similarity 114, member A1	92689	NM_138389
FAM122C	2.94	family with sequence similarity 122C	159091	NM_001170779
FAM138A	2.88	family with sequence similarity 138, member A	645520	NR_026818
FAM138D	2.23	family with sequence similarity 138, member D	677784	NR_026823
FAM138F	2.88	family with sequence similarity 138, member F	641702	NR_026820
FAM153C	3.4	family with sequence similarity 153, member C, pseudogene	653316	NM_001079527
FAM157B	2.27	family with sequence similarity 157, member B	100132403	NM_001145249
FAM161A	2.44	family with sequence similarity 161, member A	84140	NM_001201543
FAM172BP	2.26	family with sequence similarity 172, member B pseudogene	131909	NR_036433
FAM182B	3.27	family with sequence similarity 182, member B	728882	NR_026714
FAM227A	2.96	family with sequence similarity 227, member A	646851	NM_001013647
FAM230B	3.77	family with sequence similarity 230, member B (non-protein coding)	642633	NM_201565
FAM231A	2.07	family with sequence similarity 231, member A	729574	NM_001282321
FAM234B	2.1	family with sequence similarity 234 member B	57613
FAM27B	5.86	family with sequence similarity 27, member B	100133121	NR_027422
FAM27C	2.9	family with sequence similarity 27 member C	105379444
FAM27E2	3.22	family with sequence similarity 27, member E2	100289124	NM_001024608
FAM27E3	2.2	family with sequence similarity 27, member E3	100131997	NR_103833
FAM41C	2.56	family with sequence similarity 41, member C	284593	NR_027055
FAM71F2	3.54	family with sequence similarity 71, member F2	346653	NM_001012454
FAM73A	2.42	family with sequence similarity 73, member A	374986	NM_001270384
FAM74A3	4.39	family with sequence similarity 74, member A3	728495	NM_001098718
FAM74A4	2.79	family with sequence similarity 74, member A4	401508	NM_207507
FAM83B	2.01	family with sequence similarity 83, member B	222584	NM_001010872
FAM83H-AS1	3.54	FAM83H antisense RNA 1 (head to head)	100128338	NR_033849
FAM86B3P	2.09	family with sequence similarity 86, member A pseudogene	286042	NR_024361
FAM90A7P	4.46	putative protein FAM90A7	441317	NM_001136572
FAM92A1P2	2.64	family with sequence similarity 92, member A3	403315	NR_003612
FAM92B	3.15	family with sequence similarity 92, member B	339145	NM_198491
FAR2P2	3.02	fatty acyl CoA reductase 2 pseudogene 2	100216479	NR_046258
FBLIM1	5.36	filamin binding LIM protein 1	54751	NM_001024215
FBLN1	4.71	fibulin 1	2192	NM_001996
FBXL13	2.54	F-box and leucine-rich repeat protein 13	222235	NM_001111038
FBXL18	3.06	F-box and leucine-rich repeat protein 18	80028	NM_024963
FBXL19-AS1	2.37	FBXL19 antisense RNA 1 (head to head)	283932	NM_175901
FBXO17	3.61	F-box protein 17	115290	NM_024907
FBXO27	4.32	F-box protein 27	126433	NM_178820
FBXO45	2.44	F-box protein 45	200933	NM_001105573
FBXO48	2.34	F-box protein 48	554251	NM_001024680
FBXO6	2.88	F-box protein 6	26270	NM_018438
FCAR	4.25	Fc fragment of IgA receptor	2204	NM_002000
FDPSP2	3.75	farnesyl diphosphate synthase pseudogene 2	619190	NR_003262
FDXACB1	2.16	ferredoxin-fold anticodon binding domain containing 1	91893	NM_138378
FENDRR	2.41	FOXF1 adjacent non-coding developmental regulatory RNA	400550	NR_033925
FEZ1	2.75	fasciculation and elongation protein zeta 1 (zygin I)	9638	NM_005103
FFAR2	3.03	free fatty acid receptor 2	2867	NM_005306
FGB	2.35	fibrinogen beta chain	2244	NM_001184741
FGD5P1	3.65	FYVE, RhoGEF and PH domain containing 5 pseudogene 1	100132526	NR_036481
FGF5	3.75	fibroblast growth factor 5	2250	NM_001291812
FGFR1OP	2.77	FGFR1 oncogene partner	11116	NM_001278690
FGFR2	2.92	fibroblast growth factor receptor 2	2263	NM_000141
FHL1	0.49	four and a half LIM domains 1	2273	NM_001159699
FILIP1	6.04	filamin A interacting protein 1	27145	NM_001289987
FKBP14	3.33	FK506 binding protein 14, 22 kDa	55033	NM_017946
FKBP9	3.55	FK506 binding protein 9, 63 kDa	11328	NM_001284341
FLCN	2.37	folliculin	201163	NM_144606
FLJ12825	3.6	uncharacterized LOC440101	440101	NR_026655
FLJ31104	3.65	uncharacterized LOC441072	441072	NR_102755
FLJ31356	4.38	uncharacterized protein FLJ31356	403150	NR_103831
FLJ31662	4.92	uncharacterized LOC440594	440594	NR_033966
FLJ42102	4.89	uncharacterized LOC399923	399923	NM_001001680
FLJ43681	2.68	ribosomal protein L23a pseudogene	388574
FLT1	2.57	fms-related tyrosine kinase 1	2321	NM_001159920
FOXD4L5	4.1	forkhead box D4-like 5	653427	NM_001126334
FOXL2NB	2.92	FOXL2 neighbor	401089	NM_001040061
FOXRED2	2.29	FAD-dependent oxidoreductase domain containing 2	80020	NM_001102371
FRG1JP	4.97	FSHD region gene 1 pseudogene	642236
FRMD6-AS1	25.84	FRMD6 antisense RNA 1	145438	NR_037676
FRRS1	4.19	ferric-chelate reductase 1	391059	NM_001013660
FRY-AS1	4.23	FRY antisense RNA 1	100507099	NR_103839
FSD2	3.5	fibronectin type III and SPRY domain containing 2	123722	NM_001007122
FTX	2.3	FTX transcript, XIST regulator (non-protein coding)	100302692	NR_028379
FUT1	3.48	fucosyltransferase 1 (galactoside 2-alpha-L-fucosyltransferase, H blood group)	2523	NM_000148
FUT2	3.94	fucosyltransferase 2 (secretor status included)	2524	NM_000511
FUT6	3.34	fucosyltransferase 6 (alpha (1,3) fucosyltransferase)	2528	NM_000150
FZD10-AS1	2.28	FZD10 antisense RNA 1 (head to head)	440119	NR_033834
FZD2	2.11	frizzled class receptor 2	2535	NM_001466
G6PC	2.33	glucose-6-phosphatase, catalytic subunit	2538	NM_000151
GAL3ST4	2.69	galactose-3-O-sulfotransferase 4	79690	NM_024637
GALNT15	2.88	polypeptide N-acetylgalactosaminyltransferase 15	117248	NM_054110
GAS6-AS2	3.71	GAS6 antisense RNA 2 (head to head)	100506394	NR_044993
GATAD1	2.13	GATA zinc finger domain containing 1	57798	NM_021167
GBP6	2.27	guanylate binding protein family, member 6	163351	NM_198460
GCAT	2.08	glycine C-acetyltransferase	23464	NM_001171690
GCLM	2.01	glutamate-cysteine ligase, modifier subunit	2730	NM_001308253
GDPD1	3.77	glycerophosphodiester phosphodiesterase domain containing 1	284161	NM_001165993
GEMIN8	3.56	gem (nuclear organelle) associated protein 8	54960	NM_001042479
GFOD2	3.1	glucose-fructose oxidoreductase domain containing 2	81577	NM_001243650
GGPS1	2.49	geranylgeranyl diphosphate synthase 1	9453	NM_001037277
GGT6	4.06	gamma-glutamyltransferase 6	124975	NM_001122890
GGT8P	4.4	gamma-glutamyltransferase 8 pseudogene	645367	NR_003503
GIMAP1-GIMAP5	0.32	GIMAP1-GIMAP5 readthrough	100527949	NM_001199577
GJC1	3.27	gap junction protein, gamma 1, 45kDa	10052	NM_001080383
GK5	2.33	glycerol kinase 5 (putative)	256356	NM_001039547
GLIDR	2.65	glioblastoma down-regulated RNA	389741	NM_203448
GLIPR1L2	5.9	GLI pathogenesis-related 1 like 2	144321	NM_001270396
GNAL	2.4	guanine nucleotide binding protein (G protein), alpha activating activity polypeptide, olfactory type	2774	NM_001142339
GNB4	3.29	guanine nucleotide binding protein (G protein), beta polypeptide 4	59345	NM_021629
GNE	2.97	glucosamine (UDP-N-acetyl)-2-epimerase/N-acetylmannosamine kinase	10020	NM_001128227
GNG4	3.38	guanine nucleotide binding protein (G protein), gamma 4	2786	NM_001098721
GNRHR2	5.46	gonadotropin-releasing hormone (type 2) receptor 2, pseudogene	114814	NM_057163
GOLGA2	2.48	golgin A2	2801	NM_004486
GOLGA6C	2.26	golgin A6 family, member C	653641	NM_001164404
GOLGA6L22	4.51	golgin A6 family-like 22	440243	NM_001271664
GOLGA6L6	3.91	golgin A6 family-like 6	727832	NM_001145004
GOLGA8IP	2.65	golgin A8 family member I, pseudogene	283796
GOSR1	3.21	golgi SNAP receptor complex member 1	9527	NM_001007024
GP2	2.6	glycoprotein 2 (zymogen granule membrane)	2813	NM_001007240
GP6	3.18	glycoprotein VI (platelet)	51206	NM_001083899
GPLD1	2.66	glycosylphosphatidylinositol specific phospholipase D1	2822	NM_001503
GPR15	0.48	G protein-coupled receptor 15	2838	NM_005290
GPR161	2.06	G protein-coupled receptor 161	23432	NM_001267609
GPR1-AS	3.93	GPR1 antisense RNA	101669764	NR_104359
GPR37L1	3.81	G protein-coupled receptor 37 like 1	9283	NM_004767
GPR82	3.22	G protein-coupled receptor 82	27197	NM_080817
GPX8	2.39	glutathione peroxidase 8 (putative)	493869	NM_001008397
GREB1	4.1	growth regulation by estrogen in breast cancer 1	9687	NM_014668
GRM6	2.62	glutamate receptor, metabotropic 6	2916	NM_000843
GRTP1	4.21	growth hormone regulated TBC protein 1	79774	NM_001286732
GSDMA	3.38	gasdermin A	284110	NM_178171
GSDMC	2.74	gasdermin C	56169	NM_031415
GSG1	4.19	germ cell associated 1	83445	NM_001080554
GSTM3	3.27	glutathione S-transferase mu 3 (brain)	2947	NM_000849
GSTTP2	3.21	glutathione S-transferase theta pseudogene 2	653399	NR_003082
GTF2E1	3.67	general transcription factor IIE, polypeptide 1, alpha 56kDa	2960	NM_005513
GTF2H2	2.36	general transcription factor IIH, polypeptide 2, 44kDa	2966	NM_001515
GTF2H2C	2.85	GTF2H2 family member C	728340	NM_001098728
GUCA1B	4.09	guanylate cyclase activator 1B (retina)	2979	NM_002098
GUSBP3	2.4	glucuronidase, beta pseudogene 3	653188	NR_027386
GYPE	2.3	glycophorin E (MNS blood group)	2996	NM_002102
H1FX-AS1	2.67	H1FX antisense RNA 1	339942	NM_001025468
H3F3A	0.42	H3 histone, family 3A	3020	NM_002107
HAUS2	2.35	HAUS augmin-like complex, subunit 2	55142	NM_001130447
HAVCR2	2.38	hepatitis A virus cellular receptor 2	84868	NM_032782
HCAR1	3.51	hydroxycarboxylic acid receptor 1	27198	NM_032554
HCG11	2.1	HLA complex group 11 (non-protein coding)	493812	NR_026790
HEATR5A	2.2	HEAT repeat containing 5A	25938	NM_015473
HECTD2-AS1	5.23	HECTD2 antisense RNA 1	100188947	NR_024467
HERC2P7	2.85	hect domain and RLD 2 pseudogene 7	100132101	NR_036470
HES2	3.72	hes family bHLH transcription factor 2	54626	NM_019089
HHLA2	2.41	HERV-H LTR-associating 2	11148	NM_001282556
HHLA3	2.01	HERV-H LTR-associating 3	11147	NM_001031693
HIF3A	3.34	hypoxia inducible factor 3, alpha subunit	64344	NM_022462
HILPDA	2.87	hypoxia inducible lipid droplet-associated	29923	NM_001098786
HIP1	2.36	huntingtin interacting protein 1	3092	NM_001243198
HIPK1-AS1	2.43	HIPK1 antisense RNA 1	101928846	NR_110725
HIST1H3H	0.46	histone cluster 1, H3h	8357	NM_003536
HIST2H3A	0.49	histone cluster 2, H3a	333932	NM_001005464
HIST2H3C	0.49	histone cluster 2, H3c	126961	NM_021059
HJURP	2.73	Holliday junction recognition protein	55355	NM_001282962
HLA-L	2.01	major histocompatibility complex, class I, L (pseudogene)	3139	NR_027822
HMGB3P1	4.27	high mobility group box 3 pseudogene 1	128872	NR_002165
HNF1A-AS1	4.21	HNF1A antisense RNA 1	283460	NR_024345
HNMT	3.02	histamine N-methyltransferase	3176	NM_001024074
HNRNPA1P33	2.23	heterogeneous nuclear ribonucleoprotein A1 pseudogene 33	728643	NR_003277
HOGA1	4.09	4-hydroxy-2-oxoglutarate aldolase 1	112817	NM_001134670
HP09025	3.56	uncharacterized LOC100652929	100652929	NR_109783
HPN-AS1	2.26	HPN antisense RNA 1	100128675	NR_024561
HRH4	2.14	histamine receptor H4	59340	NM_001143828
HSD17B13	3.94	hydroxysteroid (17-beta) dehydrogenase 13	345275	NM_001136230
HSD17B8	0.49	hydroxysteroid (17-beta) dehydrogenase 8	7923	NM_014234
HSD3B7	2.29	hydroxy-delta-5-steroid dehydrogenase, 3 beta- and steroid delta-isomerase 7	80270	NM_001142777
HSP90AB4P	3.59	heat shock protein 90kDa alpha (cytosolic), class B member 4, pseudogene	664618	NR_002927
HTATSF1P2	2.51	HIV-1 Tat specific factor 1 pseudogene 2	401233	NM_001013680
HTR3B	2.71	5-hydroxytryptamine (serotonin) receptor 3B, ionotropic	9177	NM_006028
HTRA4	4.19	HtrA serine peptidase 4	203100	NM_153692
HUNK	2.2	hormonally up-regulated Neu-associated kinase	30811	NM_014586
IAPP	3.71	islet amyloid polypeptide	3375	NM_000415
IBA57	2.71	IBA57 homolog, iron-sulfur cluster assembly	200205	NM_001010867
ICA1L	3.01	islet cell autoantigen 1,69kDa-like	130026	NM_001288622
ICAM4	3.02	intercellular adhesion molecule 4 (Landsteiner-Wiener blood group)	3386	NM_001039132
IDO1	5.07	indoleamine 2,3-dioxygenase 1	3620	NM_002164
IFIT1	2.47	interferon-induced protein with tetratricopeptide repeats 1	3434	NM_001270927
IFIT3	2.28	interferon-induced protein with tetratricopeptide repeats 3	3437	NM_001031683
IFNLR1	4.54	interferon, lambda receptor 1	163702	NM_170743
IFT22	2.94	intraflagellar transport 22	64792	NM_001130820
IFT52	0.49	intraflagellar transport 52	51098	NM_001303458
IKBIP	2.71	IKBKB interacting protein	121457	NM_153687
IL10	3.91	interleukin 10	3586	NM_000572
IL11	3.43	interleukin 11	3589	NM_000641
IL15	2.91	interleukin 15	3600	NM_000585
IL17RD	3.42	interleukin 17 receptor D	54756	NM_017563
IL31RA	2.96	interleukin 31 receptor A	133396	NM_001242636
INAVA	2.13	Innate Immunity Activator	55765	NM_001142569
INE1	2.46	inactivation escape 1 (non-protein coding)	8552	NM_003669
INGX	4.7	inhibitor of growth family, X-linked, pseudogene	27160	NR_002226
INHBA-AS1	3.25	INHBA antisense RNA 1	285954	NR_027118
INIP	2.4	INTS3 and NABP interacting protein	58493	NM_021218
INMT	3.86	indolethylamine N-methyltransferase	11185	NM_001199219
IPO5P1	2.29	importin 5 pseudogene 1	100132815	NR_103741
IRGQ	3.09	immunity-related GTPase family, Q	126298	NM_001007561
ISY1-RAB43	0.44	ISY1-RAB43 readthrough	100534599	NM_001204890
ITGAX	2.96	integrin, alpha X (complement component 3 receptor 4 subunit)	3687	NM_000887
ITIH5	3.65	inter-alpha-trypsin inhibitor heavy chain family, member 5	80760	NM_001001851
ITPRIPL2	2.27	inositol 1,4,5-trisphosphate receptor interacting protein-like 2	162073	NM_001034841
JAM2	2.35	junctional adhesion molecule 2	58494	NM_001270407
JHDM1D-AS1	2.1	JHDM1D antisense RNA 1 (head to head)	100134229	NR_024451
JPX	3.64	JPX transcript, XIST activator (non-protein coding)	554203	NR_024582
KANTR	2.58	KDM5C adjacent non-coding transcript	102723508	NR_110456
KBTBD12	4.17	kelch repeat and BTB (POZ) domain containing 12	166348	NM_207335
KBTBD6	2.23	kelch repeat and BTB (POZ) domain containing 6	89890	NM_152903
KCNA7	4.23	potassium channel, voltage gated shaker related subfamily A, member 7	3743	NM_031886
KCNE3	2.28	potassium channel, voltage gated subfamily E regulatory beta subunit 3	10008	NM_005472
KCNE4	2.96	potassium channel, voltage gated subfamily E regulatory beta subunit 4	23704	NM_080671
KCNJ11	3.41	potassium channel, inwardly rectifying subfamily J, member 11	3767	NM_000525
KCNJ5	3.89	potassium channel, inwardly rectifying subfamily J, member 5	3762	NM_000890
KCNMB4	2.32	potassium channel subfamily M regulatory beta subunit 4	27345	NM_014505
KCNN3	2.54	potassium channel, calcium activated intermediate/small conductance subfamily N alpha, member 3	3782	NM_001204087
KCNQ1OT1	4.4	KCNQ1 opposite strand/antisense transcript 1 (non-protein coding)	10984	NR_002728
KDELC2	2.56	KDEL (Lys-Asp-Glu-Leu) containing 2	143888	NM_153705
KDM4A-AS1	4.23	KDM4A antisense RNA 1	100132774	NR_033827
KGFLP2	2.18	keratinocyte growth factor-like protein 2	654466	NM_001039113
KIAA0101	4.29	KIAA0101	9768	NM_001029989
KIAA1161	4.39	KIAA1161	57462	NM_020702
KIAA1191	2.02	KIAA1191	57179	NM_001079684
KIAA1324	2.35	KIAA1324	57535	NM_001267048
KIAA1456	3.96	KIAA1456	57604	NM_001099677
KIAA1614	3.13	KIAA1614	57710	NM_020950
KIAA1656	2.36	KIAA1656 protein	85371	NR_046312
KIAA1875	2.43	KIAA1875	340390	NM_032529
KIAA1919	3.3	KIAA1919	91749	NM_153369
KIF18B	3.7	kinesin family member 18B	146909	NM_001080443
KIF3A	2.14	kinesin family member 3A	11127	NM_001300791
KIN	2.01	Kin17 DNA and RNA binding protein	22944	NM_012311
KIR3DX1	3.34	killer cell immunoglobulin-like receptor, three domains, X1	90011	NM_001047605
KLB	2.31	klotho beta	152831	NM_175737
KLF3-AS1	2.22	KLF3 antisense RNA 1	79667	NM_024614
KLRD1	2.89	killer cell lectin-like receptor subfamily D, member 1	3824	NM_001114396
KREMEN1	4.15	kringle containing transmembrane protein 1	83999	NM_001039570
KRT18	2.66	keratin 18, type I	3875	NM_000224
KRT42P	2.07	keratin 42 pseudogene	284116	NR_033415
KRT8	3.08	keratin 8, type II	3856	NM_001256282
KTI12	0.45	KTI12 chromatin associated homolog	112970	NM_138417
L1TD1	4.22	LINE-1 type transposase domain containing 1	54596	NM_001164835
L2HGDH	5.5	L-2-hydroxyglutarate dehydrogenase	79944	NM_024884
L3MBTL4	3.93	L3MBTL4 Antisense RNA 1	101927150
LACTB	2.13	lactamase, beta	114294	NM_001288585
LAIR1	3.22	leukocyte-associated immunoglobulin-like receptor 1	3903	NM_001289023
LARS2-AS1	3.35	LARS2 antisense RNA 1	100885795	NR_048543
LCTL	2.58	lactase-like	197021	NM_001278562
LDLR	2.35	low density lipoprotein receptor	3949	NM_000527
LEMD1-AS1	3.13	LEMD1 antisense RNA 1	284576	NR_038425
LGMN	3.28	legumain	5641	NM_001008530
LHFPL5	2.12	lipoma HMGIC fusion partner-like 5	222662	NM_182548
LIFR-AS1	4.54	LIFR antisense RNA 1	100506495	NR_103553
LILRA5	3	leukocyte immunoglobulin-like receptor, subfamily A (with TM domain), member 5	353514	NM_021250
LILRB3	3.65	leukocyte immunoglobulin-like receptor, subfamily B (with TM and ITIM domains), member 3	11025	NM_001081450
LIN28A	2.8	lin-28 homolog A (C. elegans)	79727	NM_024674
LINC00092	2.37	long intergenic non-protein coding RNA 92	100188953	NR_024129
LINC00114	2.92	long intergenic non-protein coding RNA 114	400866	NM_001001789
LINC00260	2.78	long intergenic non-protein coding RNA 260	84719	NM_032633
LINC00265	2.59	long intergenic non-protein coding RNA 265	349114	NM_198284
LINC00266-1	3.21	long intergenic non-protein coding RNA 266-1	140849	NR_040415
LINC00269	3.02	long intergenic non-protein coding RNA 269	100996279	NR_103715
LINC00273	2.02	long intergenic non-protein coding RNA 273	649159	NM_001040069
LINC00294	4.28	long intergenic non-protein coding RNA 294	283267	NR_015451
LINC00310	3.13	long intergenic non-protein coding RNA 310	114036	NM_153751
LINC00311	3.5	long intergenic non-protein coding RNA 311	197196	NM_153238
LINC00314	2.56	long intergenic non-protein coding RNA 314	246705	NM_145180
LINC00327	2.77	long intergenic non-protein coding RNA 327	100506697	NR_038995
LINC00330	2.64	long intergenic non-protein coding RNA 330	144817	NR_038433
LINC00331	3.42	long intergenic non-protein coding RNA 331	100874126	NR_046869
LINC00346	4.27	long intergenic non-protein coding RNA 346	283487	NM_178514
LINC00348	2.51	long intergenic non-protein coding RNA 348	100885781	NR_047699
LINC00368	3.14	long intergenic non-protein coding RNA 368	101927802	NR_120415
LINC00371	5.59	long intergenic non-protein coding RNA 371	647166	NR_102431
LINC00381	4.42	long intergenic non-protein coding RNA 381	100874151	NR_047005
LINC00410	3.45	long intergenic non-protein coding RNA 410	144776	NR_027039
LINC00458	5.54	long intergenic non-protein coding RNA 458	100507428	NR_108062
LINC00470	3.39	long intergenic non-protein coding RNA 470	56651	NM_031416
LINC00483	3.37	long intergenic non-protein coding RNA 483	55018	NM_017928
LINC00485	6.64	long intergenic non-protein coding RNA 485	283432	NR_033855
LINC00491	2.64	long intergenic non-protein coding RNA 491	285708	NR_103753
LINC00501	3.84	long intergenic non-protein coding RNA 501	100820709	NR_047465
LINC00506	5.96	long intergenic non-protein coding RNA 506	100846978	NR_047469
LINC00507	5.87	long intergenic non-protein coding RNA 507	100862680	NR_046392
LINC00514	3.25	long intergenic non-protein coding RNA 514	283875	NR_033861
LINC00547	5.08	long intergenic non-protein coding RNA 547	400121	NR_040244
LINC00574	3.04	long intergenic non-protein coding RNA 574	80069	NM_025002
LINC00578	3.8	long intergenic non-protein coding RNA 578	100505566	NR_047568
LINC00598	2.75	long intergenic non-protein coding RNA 598	646982	NR_024505
LINC00620	4.45	long intergenic non-protein coding RNA 620	285375	NR_027103
LINC00629	2.92	long intergenic non-protein coding RNA 629	100506757	NR_038998
LINC00632	3.25	long intergenic non-protein coding RNA 632	286411	NR_028344
LINC00637	2.57	long intergenic non-protein coding RNA 637	145216	NR_038436
LINC00648	2.43	long intergenic non-protein coding RNA 648	100506433	NR_039996
LINC00649	3.12	long intergenic non-protein coding RNA 649	400863	NM_001288961
LINC00652	3.64	long intergenic non-protein coding RNA 652	29075	NM_014162
LINC00663	3.72	long intergenic non-protein coding RNA 663	284440	NR_026956
LINC00665	2.95	long intergenic non-protein coding RNA 665	100506930	NR_038278
LINC00670	4.43	long intergenic non-protein coding RNA 670	284034	NR_034144
LINC00671	3.09	long intergenic non-protein coding RNA 671	388387	NM_207388
LINC00672	3.57	long intergenic non-protein coding RNA 672	100505576	NR_038847
LINC00678	4.93	long intergenic non-protein coding RNA 678	101410541	NR_102708
LINC00700	2.53	long intergenic non-protein coding RNA 700	282980	NR_040253
LINC00839	3.64	long intergenic non-protein coding RNA 839	84856	NM_032770
LINC00864	3.02	long intergenic non-protein coding RNA 864	728218	NR_046091
LINC00889	4.87	long intergenic non-protein coding RNA 889	158696	NR_026935
LINC00907	3.37	long intergenic non-protein coding RNA 907	284260	NR_046174
LINC00910	2.85	long intergenic non-protein coding RNA 910	100130581	NR_027412
LINC00923	3.18	long intergenic non-protein coding RNA 923	91948	NR_024172
LINC00924	3.96	long intergenic non-protein coding RNA 924	145820	NR_027132
LINC00926	2.89	long intergenic non-protein coding RNA 926	283663	NR_024433
LINC00937	2.93	long intergenic non-protein coding RNA 937	389634	NM_001012988
LINC00941	3.6	long intergenic non-protein coding RNA 941	100287314	NR_040245
LINC00942	2.74	long intergenic non-protein coding RNA 942	100292680	NR_028415
LINC00958	4.96	long intergenic non-protein coding RNA 958	100506305	NR_038904
LINC00960	2.36	long intergenic non-protein coding RNA 960	401074	NR_040004
LINC00963	2.71	long intergenic non-protein coding RNA 963	100506190	NR_038955
LINC00965	4.14	long intergenic non-protein coding RNA 965	349196	NM_001025473
LINC00967	3.94	long intergenic non-protein coding RNA 967	100505659	NR_039979
LINC00970	4.48	long intergenic non-protein coding RNA 970	101978719	NR_104091
LINC00989	2.66	long intergenic non-protein coding RNA 989	100506035	NR_038826
LINC00992	2.13	long intergenic non-protein coding RNA 992	728342	NR_046089
LINC00996	3.11	long intergenic non-protein coding RNA 996	285972	NR_034033
LINC00997	2.13	long intergenic non-protein coding RNA 997	401321	NR_036501
LINC01002	2.97	long intergenic non-protein coding RNA 1002	399844	NM_001004321
LINC01010	3.28	long intergenic non-protein coding RNA 1010	154092	NR_038216
LINC01012	2.88	long intergenic non-protein coding RNA 1012	100507173	NR_038292
LINC01016	3.98	long intergenic non-protein coding RNA 1016	100507584	NR_038989
LINC01021	4.97	long intergenic non-protein coding RNA 1021	643401	NR_038848
LINC01030	3.44	long intergenic non-protein coding RNA 1030	101937451	NR_104062
LINC01057	5.67	long intergenic non-protein coding RNA 1057	101928079	NR_104131
LINC01087	4.26	long intergenic non-protein coding RNA 1087	101927994	NR_108087
LINC01099	3.93	long intergenic non-protein coding RNA 1099	101928656	NR_108092
LINC01106	2.94	long intergenic non-protein coding RNA 1106	151009	NR_027244
LINC01123	3.08	long intergenic non-protein coding RNA 1123	440894	NR_046110
LINC01133	3.01	long intergenic non-protein coding RNA 1133	100505633	NR_038849
LINC01134	2.88	long intergenic non-protein coding RNA 1134	100133612	NR_024455
LINC01158	2.44	long intergenic non-protein coding RNA 1158	100506421	NR_037883
LINC01160	3.95	long intergenic non-protein coding RNA 1160	100129269	NR_034126
LINC01189	2.63	long intergenic non-protein coding RNA 1189	643648	NR_046203
LINC01192	2.35	long intergenic non-protein coding RNA 1192	647107	NR_033945
LINC01194	2.61	long intergenic non-protein coding RNA 1194	404663	NR_033383
LINC01204	3.54	long intergenic non-protein coding RNA 1204	101927528	NR_104644
LINC01205	3.85	long intergenic non-protein coding RNA 1205	401082	NM_001145553
LINC01207	3.62	long intergenic non-protein coding RNA 1207	100505989	NR_038834
LINC01209	4.3	long intergenic non-protein coding RNA 1209	101928684	NR_110819
LINC01212	3.25	long intergenic non-protein coding RNA 1212	101927152	NR_110000
LINC01226	3.8	long intergenic non-protein coding RNA 1226	284551	NR_027085
LINC01235	3	long intergenic non-protein coding RNA 1235	401492
LINC01239	3.92	long intergenic non-protein coding RNA 1239	441389	NR_038977
LINC01247	4.06	long intergenic non-protein coding RNA 1247	101929390	NR_110251
LINC01252	3.7	long intergenic non-protein coding RNA 1252	338817	NR_033890
LINC01299	3.42	long intergenic non-protein coding RNA 1299	286186	NR_033893
LINC01356	3.81	long intergenic non-protein coding RNA 1356	100996702	NR_103746
LINC01361	2.22	long intergenic non-protein coding RNA 1361	101927498	NR_110632
LINC01530	5.08	long intergenic non-protein coding RNA 1530
LINC01531	2.37	Long Intergenic Non-Protein Coding RNA 1531	100128682
LINC01551	8.31	long intergenic non-protein coding RNA 1551	387978
LINC01554	3.32	long intergenic non-protein coding RNA 1554	202299
LINC01558	3.53	long intergenic non-protein coding RNA 1558	26238
LINC-ROR	3.31	long intergenic non-protein coding RNA, regulator of reprogramming	100885779	NR_048536
LL22NC01-81G9.3	2.13	uncharacterized protein FLJ39582-like	100506241	NR_038954
LL22NC03-63E9.3	2.77	uncharacterized LOC648691	648691	NR_027426
LMNTD1	2.57	lamin tail domain containing 1	160492
LMOD3	2.77	leiomodin 3 (fetal)	56203	NM_001304418
LMX1B	2.96	LIM homeobox transcription factor 1, beta	4010	NM_001174146
LOC100128006	2.99	uncharacterized LOC100128006	100128006	NR_104607
LOC100128233	4	uncharacterized LOC100128233	100128233	NR_103769
LOC100128288	4.52	uncharacterized LOC100128288	100128288	NR_024447
LOC100128398	3.05	uncharacterized LOC100128398	100128398	NR_036508
LOC100128531	3.56	uncharacterized LOC100128531	100128531	NR_038941
LOC100128573	2.37	uncharacterized LOC100128573	100128573	NR_024491
LOC100128593	2.2	uncharacterized LOC100128593	100128593	NR_033913
LOC100129138	2.36	THAP domain containing, apoptosis associated protein 3 pseudogene	100129138	NR_033990
LOC100129935	2.14	lectin, galactoside-binding, soluble, 14 pseudogene	100129935	NR_026870
LOC100129940	3.51	uncharacterized LOC100129940	100129940	NM_001292023
LOC100130451	4.94	uncharacterized LOC100130451	100130451	NM_001242575
LOC100130899	2.06	uncharacterized LOC100130899	100130899	NR_039988
LOC100130954	3.74	uncharacterized LOC100130954		NR_034016
LOC100131257	4.77	zinc finger protein 655 pseudogene	100131257	NR_034022
LOC100131347	2.19	RAD52 motif containing 1 pseudogene	100131347	NR_036551
LOC100131564	2.71	uncharacterized LOC100131564	100131564	NR_034089
LOC100131626	4.03	uncharacterized LOC100131626	100131626	NR_046369
LOC100132077	3.71	uncharacterized LOC100132077	100132077	NR_033937
LOC100134868	2.52	uncharacterized LOC100134868	100134868	NR_004846
LOC100190986	2.17	uncharacterized LOC100190986	100190986	NR_024456
LOC100240734	2.9	uncharacterized LOC100240734	100240734	NR_026657
LOC100268168	3.82	uncharacterized LOC100268168	100268168	NR_026682
LOC100272216	2.96	uncharacterized LOC100272216	100272216	NR_027439
LOC100287015	2.73	uncharacterized LOC100287015	100287015	NR_040040
LOC100287036	2.18	uncharacterized LOC100287036	100287036	NM_001242885
LOC100287225	3.5	uncharacterized LOC100287225	100287225	NR_040074
LOC100287792	3.03	uncharacterized LOC100287792	100287792	NM_001001690
LOC100287846	3.48	patched 1 pseudogene	100287846	NR_037168
LOC100288748	2.49	uncharacterized LOC100288748	100288748	NR_034034
LOC100289019	2.41	Ubiquitin Conjugating Enzyme E2 L3 Pseudogene	100289193
LOC100289495	2.11	uncharacterized LOC100289495	100289495	NR_040022
LOC100335030	4.25	FGFR1 oncogene partner 2 pseudogene	100335030	NR_033267
LOC100379224	2.68	uncharacterized LOC100379224	100379224	NR_033341
LOC100420587	4.19	SHC SH2-domain binding protein 1 pseudogene	100420587	NR_110759
LOC100505776	3.53	uncharacterized LINC01541		NR_038325
LOC100505811	2.33	uncharacterized LOC100505811
LOC100505817	3.98	uncharacterized LOC100505817	100505817	NR_038340
LOC100506022	2.94	uncharacterized LOC100506022	100506022	NR_104622
LOC100506023	3.18	uncharacterized LOC100506023	100506023	NR_037845
LOC100506083	3.59	uncharacterized LOC100506083	100506083	NR_039997
LOC100506085	3.16	uncharacterized LOC100506085	100506085	NR_037878
LOC100506123	2.01	uncharacterized LOC100506123	100506123	NR_040097
LOC100506127	3.19	putative uncharacterized protein FLJ37770-like	100506127	NM_001013634
LOC100506385	4.48	uncharacterized LOC100506385		NR_038886
LOC100506472	3.11	uncharacterized LOC100506472	100506472	NR_040535
LOC100506476	2.6	uncharacterized LOC100506476	100506476	NR_109995
LOC100506551	3.48	uncharacterized LOC100506551	100506551	NR_103809
LOC100506688	3.75	uncharacterized LOC100506688	100506688	NM_001242737
LOC100506730	2.2	uncharacterized LOC100506730	100506730	NR_037847
LOC100506746	3.12	uncharacterized LOC100506746	100506746	NR_038841
LOC100506834	2.3	uncharacterized LOC100506834	100506834	NR_049794
LOC100506985	0.41	uncharacterized LOC100506985	100506985	NR_109781
LOC100506990	2.79	uncharacterized LOC100506990	100506990	NR_040091
LOC100507175	3.15	uncharacterized LOC100507175	100507175	NR_103861
LOC100507373	2	uncharacterized LOC100507373	100507373	NR_045214
LOC100508046	2.5	uncharacterized LOC100508046	100508046	NR_110505
LOC100652758	3.59	uncharacterized LOC100652758	100652758	NM_001278082
LOC100996251	4.25	uncharacterized LOC100996251	100996251	NR_103777
LOC100996291	3.16	uncharacterized LOC100996291	100996291	NR_073178
LOC101060542	2.52	uncharacterized LOC101060542	101060542	NR_110764
LOC101409256	3.89	cell division cycle 42 pseudogene	101409256	NR_102424
LOC101926889	5.34	uncharacterized LOC101926889	101926889	NR_109994
LOC101926897	3.47	uncharacterized LOC101926897	101926897	NR_120416
LOC101926911	2.51	uncharacterized LOC101926911	101926911	NR_110104
LOC101926928	3.96	uncharacterized LOC101926928	101926928
LOC101926935	2.98	uncharacterized LOC101926935	101926935	NR_110001
LOC101926955	3.2	uncharacterized LOC101926955	101926955	NR_110003
LOC101926960	2.96	uncharacterized LOC101926960	101926960	NR_104635
LOC101926964	2.3	uncharacterized LOC101926964	101926964	NR_110628
LOC101926996	3.59	uncharacterized LOC101926996	10192696
LOC101927040	2.25	uncharacterized LOC101927040	101927040	NR_110954
LOC101927131	3.74	uncharacterized LOC101927131	101927131	NR_110907
LOC101927132	3.28	uncharacterized LOC101927132	101927132	NR_110650
LOC101927136	3.51	uncharacterized LOC101927136	101927136	NR_110840
LOC101927178	2.37	uncharacterized LOC101927178	101927178	NR_110415
LOC101927181	2.73	uncharacterized LOC101927181	101927181	NR_108066
LOC101927257	3.22	uncharacterized LOC101927257	101927257	NR_109965
LOC101927274	4.33	uncharacterized LOC101927274	101927274	NR_110751
LOC101927356	2.62	uncharacterized LOC101927356	101927356	NR_110076
LOC101927374	5.97	uncharacterized LOC101927374	101927374	NR_110133
LOC101927415	2.87	uncharacterized LOC101927415	101927415	NR_110049
LOC101927446	2.24	uncharacterized LOC101927446	101927446	NR_110085
LOC101927468	2.02	uncharacterized LOC101927468	101927468	NR_120331
LOC101927476	4.71	uncharacterized LOC101927476	101927476	NR_110386
LOC101927560	2.69	uncharacterized LOC101927560	101927560	NR_119374
LOC101927575	4	uncharacterized LOC101927575	101927575	NR_110995
LOC101927623	2.87	uncharacterized LOC101927623	101927623	NR_110996
LOC101927666	2.99	uncharacterized LOC101927666	101927666	NR_110809
LOC101927678	3.49	uncharacterized LINC01541
LOC101927683	2.64	uncharacterized LOC101927683	101927683	NR_110683
LOC101927740	4.18	uncharacterized LOC101927740	101927740	NR_109890
LOC101927796	5.49	Long Intergenic Non-Protein Coding RNA 1441	101927796
LOC101927797	3.27	uncharacterized LOC101927797	101927797	NR_109925
LOC101927844	2.02	uncharacterized LOC101927844	101927844	NM_001290053
LOC101927881	3.29	uncharacterized LOC101927881	101927881	NR_110278
LOC101927884	5.18	uncharacterized LOC101927884	101927884	NR_110281
LOC101927905	2.8	uncharacterized LOC101927905	101927905	NR_120454
LOC101927919	3.01	uncharacterized LOC101927919	101927919	NR_110854
LOC101927924	3.19	uncharacterized LOC101927924	101927924	NR_110285
LOC101928020	2.62	uncharacterized LOC101928020	101928020	NR_110291
LOC101928053	3.25	uncharacterized LOC101928053	101928053	NR_120540
LOC101928103	4.38	uncharacterized LOC101928103	101928103	NR_110292
LOC101928104	3.76	Mitochondrial Import Receptor Subunit TOM22 Homolog Pseudogene	101929104
LOC101928137	5.72	uncharacterized LOC101928137	101928137	NR_110130
LOC101928163	2.01	uncharacterized LOC101928163	101928163	NR_110799
LOC101928174	3.05	uncharacterized LOC101928174	101928174	NR_120329
LOC101928243	5.65	uncharacterized LOC101928243
LOC101928254	3.98	uncharacterized LOC101928254	101928254	NR_110182
LOC101928303	4.97	uncharacterized LOC101928303	101928303	NR_110698
LOC101928336	4.68	uncharacterized LOC101928336	101928336	NR_110396
LOC101928372	3.97	uncharacterized LOC101928372	101928372	NR_110695
LOC101928401	3.22	uncharacterized LOC101928401	101928401	NR_108099
LOC101928446	2.37	uncharacterized LOC101928446	101928446	NR_110938
LOC101928495	4.45	uncharacterized LOC101928495	101928495	NR_110409
LOC101928514	4.69	uncharacterized LOC101928514	101928514	NR_110837
LOC101928567	4.33	uncharacterized LOC101928567	101928567	NR_110839
LOC101928580	3.43	uncharacterized LOC101928580	101928580	NR_120556
LOC101928597	3.84	uncharacterized LOC101928597	101928597	NR_110091
LOC101928600	6.12	uncharacterized LOC101928600	101928600	NR_109904
LOC101928674	3.4	uncharacterized LOC101928674	101928674	NR_110845
LOC101928738	3.54	uncharacterized LOC101928738	101928738	NR_110851
LOC101928782	2.02	uncharacterized LOC101928782	101928782	NR_110836
LOC101928795	3.02	uncharacterized LOC101928795
LOC101928844	4.01	uncharacterized LOC101928844	101928844	NR_110740
LOC101928847	2.94	uncharacterized LOC101928847	101928847	NR_120563
LOC101928855	2.43	uncharacterized LOC101928855	101928855	NR_110852
LOC101928936	5.82	uncharacterized LOC101928936	101928936	NR_110867
LOC101929010	2.99	uncharacterized LOC101929010	101929510
LOC101929059	4.03	uncharacterized LOC101929059
LOC101929086	4.19	uncharacterized LOC101929086
LOC101929144	3.21	uncharacterized LOC101929144	101929144	NR_110745
LOC101929173	2.27	Small EDRK-Rich Factor 2 Pseudogene	101926973
LOC101929181	3.25	uncharacterized LOC101929181	101929181	NR_104624
LOC101929224	4.88	uncharacterized LOC101929224	101929224	NR_110787
LOC101929259	4	uncharacterized LOC101929259	101929259	NR_120424
LOC101929295	2.04	uncharacterized LOC101929295	101929295	NR_110303
LOC101929372	2.62	uncharacterized LOC101929372	101929372	NM_001288707
LOC101929380	3.2	uncharacterized LOC101929380	101929380	NR_105018
LOC101929486	3.45	uncharacterized LOC101929486	101929486	NR_109868
LOC101929549	2	uncharacterized LOC101929549	101929549	NR_110112
LOC101929567	5.35	uncharacterized LOC101929567	101929567	NR_110257
LOC101929572	2.37	uncharacterized LOC101929572	101929572	NR_110504
LOC101929586	4.17	uncharacterized LOC101929586	101929586	NR_120363
LOC101929645	2.26	uncharacterized LOC101929645	101929645	NR_109948
LOC101929680	3.19	uncharacterized LOC101929680	101929680	NR_110260
LOC101929694	2.75	uncharacterized LOC101929694	101929694	NR_110017
LOC101929698	3.58	uncharacterized LOC101929698	101929698	NR_110619
LOC102467081	6.17	uncharacterized LOC102467081	102467081	NR_104662
LOC102723769	4.3	uncharacterized LOC102723769	102723769	NR_110761
LOC102723854	2.42	uncharacterized LOC102723854	102723854	NR_110585
LOC102724058	3.58	uncharacterized LOC102724058	102724058	NR_110598
LOC102724927	4.47	uncharacterized LOC102724927	102724927	NR_120311
LOC143666	2.58	uncharacterized LOC143666	143666	NR_026967
LOC150935	4.06	uncharacterized LOC150935	150935	NR_037808
LOC151475	3.28	uncharacterized LOC151475	151475	NR_040038
LOC158435	2.8	uncharacterized LOC158435	158435	NR_033838
LOC220729	2.32	succinate dehydrogenase complex, subunit A, flavoprotein (Fp) pseudogene	220729	NR_003266
LOC256880	2.78	uncharacterized LOC256880	256880	NR_002799
LOC257396	2.98	uncharacterized LOC257396	257396	NR_034107
LOC283045	3.18	uncharacterized LOC283045	283045	NR_104162
LOC283299	2.8	uncharacterized LOC283299	283299	NM_001190788
LOC283335	2.72	uncharacterized LOC283335	283335	NR_033854
LOC283585	3.11	uncharacterized LOC283585	283585	NR_038445
LOC283683	3.46	uncharacterized LOC283683	283683	NR_040057
LOC283693	3.3	Actin Gamma 1 Pseudogene 17	283693
LOC283731	3.02	uncharacterized LOC283731	283731	NR_027073
LOC283856	2.47	uncharacterized LOC283856	283856	NR_027078
LOC284023	3.55	uncharacterized LOC284023	284023	NR_024349
LOC284379	4.03	solute carrier family 7 (cationic amino acid transporter, y+ system), member 3 pseudogene	284379	NR_002938
LOC284412	4.97	uncharacterized LOC284412	284412	NR_029390
LOC284454	4.3	uncharacterized LOC284454	284454	NR_036515
LOC284581	3.68	uncharacterized LOC284581	284581	NR_046097
LOC284865	3.93	uncharacterized LOC284865	284865	NR_038460
LOC284950	3.94	uncharacterized LOC284950	284950	NR_038888
LOC285696	3.74	uncharacterized LOC285696	285696	NM_173669
LOC285762	2.41	uncharacterized LOC285762	285762	NR_046100
LOC286359	2.36	uncharacterized LOC286359	286359	NM_182600
LOC286437	5.06	uncharacterized LOC286437	286437	NR_039980
LOC339059	2.83	uncharacterized LOC339059	339059	NR_120387
LOC339166	3.37	uncharacterized LOC339166	339166	NR_040000
LOC339803	3.1	uncharacterized LOC339803	339803	NR_036496
LOC340515	3.73	uncharacterized LOC340515
LOC344967	2.47	acyl-CoA thioesterase 7 pseudogene	344967	NR_027277
LOC389641	3.32	uncharacterized LOC389641	389641	NR_033928
LOC400548	2.43	uncharacterized LOC400548	400548	NR_033984
LOC400644	3.71	Ubiquitin Conjugating Enzyme E2 Q2 Pseudogene	400464
LOC400958	3.89	uncharacterized LOC400958	400958	NR_036586
LOC401052	3.9	uncharacterized LOC401052	401052	NM_001008737
LOC401242	2.44	uncharacterized LOC401242	401242	NR_033379
LOC401557	2.47	uncharacterized LOC401557	401557	NR_046107
LOC440173	4.19	uncharacterized LOC440173	440173	NR_027471
LOC440300	3.52	chondroitin sulfate proteoglycan 4 pseudogene	440300	NR_033738
LOC440600	2.11	uncharacterized LOC440600	440600	NR_036595
LOC440896	2.98	uncharacterized LOC440896	440896	NM_001039940
LOC441081	3.27	POM121 membrane glycoprotein (rat) pseudogene	441081	NR_073404
LOC441666	3.19	zinc finger protein 91 pseudogene	441666	NR_024380
LOC54944	2.45	uncharacterized LOC54944	54944
LOC553103	2.29	uncharacterized LOC553103	553103	NR_110997
LOC642426	2.69	uncharacterized LOC642426	642426	NR_046104
LOC642929	2.82	general transcription factor II, i pseudogene	642929	NR_027472
LOC643406	5.46	uncharacterized LOC643406	643406	NM_175877
LOC643623	3.22	uncharacterized LOC643623	643623	NR_038906
LOC643770	3.1	uncharacterized LOC643770	643770	NR_038383
LOC644669	2.89	ankyrin repeat domain 30B pseudogene	644669	NR_027417
LOC644919	5.73	uncharacterized LOC644919	644919	NR_109757
LOC645166	2.71	lymphocyte-specific protein 1 pseudogene	645166	NR_027354
LOC646214	4.79	p21 protein (Cdc42/Rac)-activated kinase 2 pseudogene	646214	NR_027053
LOC646471	2	uncharacterized LOC646471	646471	NR_024498
LOC646736	2.19	uncharacterized LOC646736	646736	NR_046102
LOC648987	2.14	uncharacterized LOC648987	648987	NR_034085
LOC650293	4.72	seven transmembrane helix receptor	650293	NM_001040071
LOC727896	3.43	cysteine and histidine-rich domain (CHORD) containing 1 pseudogene	727896	NR_026659
LOC728613	2.18	programmed cell death 6 pseudogene	728613	NR_003713
LOC728730	2.56	uncharacterized LOC728730	728730	NR_037875
LOC728752	4.2	uncharacterized LOC728752	728752	NR_036504
LOC729159	2.95	UPF0607 protein ENSP00000381418-like	729159	NM_001282301
LOC729603	4.07	calcineurin-like EF-hand protein 1 pseudogene	729603	NR_003288
LOC729732	3.41	uncharacterized LOC729732	729732	NR_047662
LOC729737	2.65	uncharacterized LOC729737	729737	NR_039983
LOC729739	2.76	peptidylprolyl isomerase A (cyclophilin A) pseudogene	729739	NR_045207
LOC729987	3.76	uncharacterized LOC729987	729987	NR_046088
LOC731424	3.7	uncharacterized LOC731424	731424	NR_037867
LOC90834	4.71	ncharacterized protein BC001742	90834
LOH12CR2	4.46	loss of heterozygosity, 12, chromosomal region 2 (non-protein coding)	503693	NR_024061
LPAL2	3.83	lipoprotein, Lp(a)-like 2, pseudogene	80350	NM_024492
LPCAT2	3.08	lysophosphatidylcholine acyltransferase 2	54947	NM_017839
LPP	2.84	LIM domain containing preferred translocation partner in lipoma	4026	NM_001167671
LRG1	3.35	leucine-rich alpha-2-glycoprotein 1	116844	NM_052972
LRP4-AS1	2.5	LRP4 antisense RNA 1	100507401	NR_038909
LRPAP1	2.02	low density lipoprotein receptor-related protein associated protein 1	4043	NM_002337
LRRC2	2.78	leucine rich repeat containing 2	79442	NM_024512
LRRC25	3.08	leucine rich repeat containing 25	126364	NM_145256
LRRC27	3.34	leucine rich repeat containing 27	80313	NM_001143757
LRRC57	3.97	leucine rich repeat containing 57	255252	NM_153260
LRRC58	2.18	leucine rich repeat containing 58	116064	NM_001099678
LRRC74B	3.81	leucine rich repeat containing 74B	400891
LRRN3	0.48	leucine rich repeat neuronal 3	54674	NM_001099658
LRRN4CL	3.7	LRRN4 C-terminal like	221091	NM_203422
LRTOMT	3.97	leucine rich transmembrane and O-methyltransferase domain containing	220074	NM_001145307
LUCAT1	4.61	lung cancer associated transcript 1 (non-protein coding)	100505994	NR_103548
LURAP1	2.65	leucine rich adaptor protein 1	541468	NM_001013615
LYRM7	2.29	LYR motif containing 7	90624	NM_001293735
LYZ	2.57	lysozyme	4069	NM_000239
MAB21L3	4.93	mab-21-like 3 (C. elegans)	126868	NM_152367
MACC1	2.91	metastasis associated in colon cancer 1	346389	NM_182762
MAGEA10	3.12	melanoma antigen family A10	4109	NM_001011543
MAGEB10	2.18	melanoma antigen family B10	139422	NM_182506
MALL	3.93	mal, T-cell differentiation protein-like	7851	NM_005434
MAN1B1-AS1	2.88	MAN1B1 antisense RNA 1 (head to head)	100289341	NR_027447
MANEAL	6.46	mannosidase, endo-alpha-like	149175	NM_001031740
MAP1LC3C	6.27	microtubule-associated protein 1 light chain 3 gamma	440738	NM_001004343
MAP3K13	2.53	mitogen-activated protein kinase kinase kinase 13	9175	NM_001242314
MAP7D3	2.72	MAP7 domain containing 3	79649	NM_001173516
MARVELD3	3.73	MARVEL domain containing 3	91862	NM_001017967
MBOAT1	4.1	membrane bound O-acyltransferase domain containing 1	154141	NM_001080480
MBOAT2	3.64	membrane bound O-acyltransferase domain containing 2	129642	NM_138799
MCF2L2	2.22	MCF.2 cell line derived transforming sequence-like 2	23101	NM_015078
MCFD2	3.53	multiple coagulation factor deficiency 2	90411	NM_001171506
MCTS1	2.14	malignant T cell amplified sequence 1	28985	NM_001137554
MCUR1	2.18	mitochondrial calcium uniporter regulator 1	63933	NM_001031713
MED15P9	3.9	mediator complex subunit 15 pseudogene 9	285103	NR_033903
MED18	3.37	mediator complex subunit 18	54797	NM_001127350
MEFV	4.22	Mediterranean fever	4210	NM_000243
MELK	2.42	maternal embryonic leucine zipper kinase	9833	NM_001256685
METTL20	2.96	methyltransferase like 20	254013	NM_001135863
METTL21A	4.54	methyltransferase like 21A	151194	NM_001127395
METTL2A	2.52	methyltransferase like 2A	339175	NM_001005372
METTL2B	2.45	methyltransferase like 2B	55798	NM_018396
METTL8	3	methyltransferase like 8	79828	NM_024770
MFAP5	3.77	microfibrillar associated protein 5	8076	NM_001297709
MFSD11	2.3	major facilitator superfamily domain containing 11	79157	NM_001242532
MGAT4FP	2.76	uncharacterized LOC641515	100506747
MGC16142	2.04	uncharacterized protein MGC16142	84849	NM_032763
MGC27345	2.74	uncharacterized protein MGC27345	157247	NM_175880
MGC32805	3.67	uncharacterized LOC153163	153163	NR_051996
MILR1	2.91	mast cell immunoglobulin-like receptor 1	284021	NM_001085423
MIR202HG	2.55	MIR202 host gene	101927671	NR_108078
MIR210HG	2.82	MIR210 host gene	100506211	NR_038262
MIR3655	0.32	microRNA 3655	100500820	NR_037428
MIR5047	0.26	microRNA 5047	100616408	NR_039969
MIR548I1	4.11	microRNA 548i-1	100302204	NR_031687
MIR663A	7.97	microRNA 663a	724033	NR_030386
MIR663B	5.02	microRNA 663b	100313824	NR_031608
MIRLET7BHG	3.42	MIRLET7B host gene	400931	NM_207477
MKRN2OS	2.13	MKRN2 opposite strand	100129480	NM_001195279
MLANA	3.3	melan-A	2315	NM_005511
MLLT10P1	2.45	myeloid/lymphoid or mixed-lineage leukemia; translocated to, 10 pseudogene 1	140678	NR_045115
MLLT4-AS1	2.97	MLLT4 antisense RNA 1 (head to head)	653483	NM_001042508
MMD	0.5	monocyte to macrophage differentiation-associated	23531	NM_012329
MMD2	4.19	monocyte to macrophage differentiation-associated 2	221938	NM_001100600
MMRN2	3.65	multimerin 2	79812	NM_024756
MMS22L	2.16	MMS22-like, DNA repair protein	253714	NM_198468
MOB1B	2.06	MOB kinase activator 1B	92597	NM_001244766
MOCS3	3.14	molybdenum cofactor synthesis 3	27304	NM_014484
MOG	4.05	myelin oligodendrocyte glycoprotein	4340	NM_001008228
MOGAT3	2.89	monoacylglycerol O-acyltransferase 3	346606	NM_001287147
MOK	3.04	MOK protein kinase	5891	NM_001272011
MORN4	3.23	MORN repeat containing 4	118812	NM_001098831
MPL	2.27	MPL proto-oncogene, thrombopoietin receptor	4352	NM_005373
MPPE1	2.84	metallophosphoesterase 1	65258	NM_001242904
MPPED2	2.57	metallophosphoesterase domain containing 2	744	NM_001145399
MPV17L	2.99	MPV17 mitochondrial membrane protein-like	255027	NM_001128423
MPZL3	2.56	myelin protein zero-like 3	196264	NM_001286152
MREG	3.05	melanoregulin	55686	NM_018000
MRGPRX3	4.23	MAS-related GPR, member X3	117195	NM_054031
MRO	3.46	maestro	83876	NM_001127174
MRTO4	2.04	MRT4 homolog, ribosome maturation factor	51154	NM_016183
MS4A10	3.41	membrane-spanning 4-domains, subfamily A, member 10	341116	NM_206893
MS4A2	2.46	membrane-spanning 4-domains, subfamily A, member 2	2206	NM_000139
MS4A7	2.04	membrane-spanning 4-domains, subfamily A, member 7	58475	NM_021201
MSMO1	2.06	methylsterol monooxygenase 1	6307	NM_001017369
MSRB3	2.96	methionine sulfoxide reductase B3	253827	NM_001031679
MST1L	2.14	macrophage stimulating 1-like	11223	NM_001271733
MTFMT	3.54	mitochondrial methionyl-tRNA formyltransferase	123263	NM_139242
MTG2	2.44	mitochondrial ribosome-associated GTPase 2	26164	NM_015666
MTHFD2P1	2.38	methylenetetrahydrofolate dehydrogenase (NADP+ dependent) 2, methenyltetrahydrofolate cyclohydrolase pseudogene 1	100287639	NR_077228
MTRNR2L4	2.54	MT-RNR2-like 4	100463285	NM_001190476
MTRNR2L5	4.83	MT-RNR2-like 5	100463289	NM_001190478
MXRA7	2.41	matrix-remodelling associated 7	439921	NM_001008528
MYEF2	2.12	myelin expression factor 2	50804	NM_001301210
MYLK3	3.24	myosin light chain kinase 3	91807	NM_001308301
MZF1-AS1	2.29	MZF1 Antisense RNA 1	100131691
NANOG	3.98	Nanog homeobox	79923	NM_001297698
NANOGNB	2.22	NANOG neighbor homeobox	360030	NM_001145465
NAP1L6	2.32	nucleosome assembly protein 1-like 6	645996	NR_027291
NATD1	2.39	N-acetyltransferase domain containing 1	256302
NCCRP1	2.71	non-specific cytotoxic cell receptor protein 1 homolog (zebrafish)	342897	NM_001001414
NCMAP	3.14	noncompact myelin associated protein	400746	NM_001010980
NCRUPAR	4.17	non-protein coding RNA, upstream of F2R/PAR1	100302746	NR_028375
NDST3	2.39	N-deacetylase/N-sulfotransferase (heparan glucosaminyl) 3	9348	NM_004784
NDUFAF7	2.06	NADH dehydrogenase (ubiquinone) complex I, assembly factor 7	55471	NM_001083946
NEK2	3.72	NIMA-related kinase 2	4751	NM_001204182
NEK5	2.61	NIMA-related kinase 5	341676	NM_199289
NEK8	2.54	NIMA-related kinase 8	284086	NM_178170
NEURL3	2.38	neuralized E3 ubiquitin protein ligase 3	93082	NM_001080535
NEXN-AS1	3.74	NEXN antisense RNA 1	374987	NM_001039463
NFAM1	3.08	NFAT activating protein with ITAM motif 1	150372	NM_145912
NFKBIB	2.09	nuclear factor of kappa light polypeptide gene enhancer in B-cells inhibitor, beta	4793	NM_001001716
NICN1	2.26	nicolin 1	84276	NM_032316
NLRP12	4.54	NLR family, pyrin domain containing 12	91662	NM_001277126
NMNAT1	3.48	nicotinamide nucleotide adenylyltransferase 1	64802	NM_001297778
NOX4	2.52	NADPH oxidase 4	50507	NM_001143836
NPAP1	2.43	nuclear pore associated protein 1	23742	NM_018958
NPFFR2	3.72	neuropeptide FF receptor 2	10886	NM_001144756
NPHS1	3.17	nephrosis 1, congenital, Finnish type (nephrin)	4868	NM_004646
NPIPB9	2.11	nuclear pore complex interacting protein family, member B9	100507607	NM_001287250
NPM3	0.45	nucleophosmin/nucleoplasmin 3	10360	NM_006993
NQO1	2.87	NAD(P)H dehydrogenase, quinone 1	1728	NM_000903
NR6A1	2.99	nuclear receptor subfamily 6, group A, member 1	2649	NM_001278546
NRIP2	2.36	nuclear receptor interacting protein 2	83714	NM_031474
NRIP3	3.61	nuclear receptor interacting protein 3	56675	NM_020645
NT5DC3	3.32	5'-nucleotidase domain containing 3	51559	NM_001031701
NTMT1	0.48	N-terminal Xaa-Pro-Lys N-methyltransferase 1	28989	NM_001286796
NUAK2	2.05	NUAK family, SNF1-like kinase, 2	81788	NM_030952
NUBPL	3.05	nucleotide binding protein-like	80224	NM_001201573
NUGGC	2.49	nuclear GTPase, germinal center associated	389643	NM_001010906
NUP43	2.02	nucleoporin 43kDa	348995	NM_024647
NWD1	3.57	NACHT and WD repeat domain containing 1	284434	NM_001007525
NXN	5.11	nucleoredoxin	64359	NM_001205319
NXNL2	4.16	nucleoredoxin-like 2	158046	NM_001161625
NXT2	0.41	nuclear transport factor 2-like export factor 2	55916	NM_001242617
NYAP2	3.34	neuronal tyrosine-phosphorylated phosphoinositide-3-kinase adaptor 2	57624	NM_020864
OCLN	2.51	occludin	100506658	NM_001205254
ODF2L	4.89	outer dense fiber of sperm tails 2-like	57489	NM_001007022
OLAH	3.95	oleoyl-ACP hydrolase	55301	NM_001039702
OLFML2A	2.96	olfactomedin-like 2A	169611	NM_001282715
OLMALINC	2.37	oligodendrocyte maturation-associated long intergenic non-coding RNA	90271
OPA3	2.69	optic atrophy 3 (autosomal recessive, with chorea and spastic paraplegia)	80207	NM_001017989
OPHN1	4.94	oligophrenin 1	4983	NM_002547
OPRM1	2.99	opioid receptor, mu 1	4988	NM_000914
OR11A1	3.74	olfactory receptor, family 11, subfamily A, member 1	26531	NM_013937
OR11H2	2.39	olfactory receptor, family 11, subfamily H, member 2	79334	NM_001197287
OR51E2	2.76	olfactory receptor, family 51, subfamily E, member 2	81285	NM_030774
OR7D2	3.42	olfactory receptor, family 7, subfamily D, member 2	162998	NM_175883
OR7E12P	2.77	olfactory receptor, family 7, subfamily E, member 12 pseudogene	10821	NR_044999
OR7E156P	3.17	olfactory receptor, family 7, subfamily E, member 156 pseudogene	283491	NR_002171
OR7E24	2.05	olfactory receptor, family 7, subfamily E, member 24	26648	NM_001079935
OR7E2P	2.59	olfactory receptor, family 7, subfamily E, member 2 pseudogene	8587	NR_045004
OR7E37P	3.73	olfactory receptor, family 7, subfamily E, member 37 pseudogene	100506759	NR_002163
OR7E91P	3.95	olfactory receptor, family 7, subfamily E, member 91 pseudogene	79315	NR_002185
ORAI2	2.99	ORAI calcium release-activated calcium modulator 2	80228	NM_001126340
ORC4	5.49	origin recognition complex, subunit 4	5000	NM_001190879
ORC6	3.67	origin recognition complex, subunit 6	23594	NM_014321
OSBPL2	2.27	oxysterol binding protein-like 2	9885	NM_001001691
OSER1-AS1	2.13	OSER1 antisense RNA 1 (head to head)	100505783	NR_038337
OSGEPL1-AS1	2.87	OSGEPL1 antisense RNA 1	101409258	NR_102429
OSMR	2.65	oncostatin M receptor	9180	NM_001168355
OTUD3	2.06	OTU deubiquitinase 3	23252	NM_015207
OTUD6A	4.96	OTU deubiquitinase 6A	139562	NM_207320
P2RX5-TAX1BP3	2.98	P2RX5-TAX1BP3 readthrough (NMD candidate)	100533970	NR_037928
P2RY2	3.09	purinergic receptor P2Y, G-protein coupled, 2	5029	NM_002564
P3H4	3.61	prolyl 3-hydroxylase family member 4 (inactive)	10609
PABPC1P2	3.58	poly(A) binding protein, cytoplasmic 1 pseudogene 2	728773	NR_026904
PACS2	2.14	phosphofurin acidic cluster sorting protein 2	23241	NM_001100913
PANK1	2.16	pantothenate kinase 1	53354	NM_138316
PAPL	2.91	iron/zinc purple acid phosphatase-like protein	390928	NM_001004318
PAPLN	2.45	papilin, proteoglycan-like sulfated glycoprotein	89932	NM_173462
PAQR7	2.89	progestin and adipoQ receptor family member VII	164091	NM_178422
PARD6G	3.81	par-6 family cell polarity regulator gamma	84552	NM_032510
PARK2	3.22	parkin RBR E3 ubiquitin protein ligase	5071	NM_004562
PART1	4.06	prostate androgen-regulated transcript 1 (non-protein coding)	25859	NM_001039499
PATE4	2.11	prostate and testis expressed 4	399968	NM_001144874
PAXBP1-AS1	3.87	PAXBP1 antisense RNA 1	100506215	NR_038879
PBOV1	2.65	prostate and breast cancer overexpressed 1	59351	NM_021635
PCA3	3.39	prostate cancer associated 3 (non-protein coding)	50652	NR_015342
PCAT1	2.96	prostate cancer associated transcript 1 (non-protein coding)	100750225	NR_045262
PCAT18	3.78	prostate cancer associated transcript 18 (non-protein coding)	728606	NR_024259
PCAT19	2.57	prostate cancer associated transcript 19 (non-protein coding)	100505495	NR_040109
PCBD2	2.65	pterin-4 alpha-carbinolamine dehydratase/dimerization cofactor of hepatocyte nuclear factor 1 alpha (TCF1) 2	84105	NM_032151
PCDH11X	3.94	protocadherin 11 X-linked	27328	NM_001168360
PCDH11Y	4.94	protocadherin 11 Y-linked	83259	NM_001278619
PCDHB9	3.92	protocadherin beta 9	56127	NM_019119
PCNA-AS1	0.28	PCNA antisense RNA 1	100302739	NR_028370
PDDC1	3.51	Parkinson disease 7 domain containing 1	347862	NM_182612
PDE4C	4	phosphodiesterase 4C, cAMP-specific	5143	NM_000923
PDE6A	4.08	phosphodiesterase 6A, cGMP-specific, rod, alpha	5145	NM_000440
PDLIM5	2.93	PDZ and LIM domain 5	10611	NM_001011513
PDP2	2.93	pyruvate dehyrogenase phosphatase catalytic subunit 2	57546	NM_020786
PEX13	2.16	peroxisomal biogenesis factor 13	5194	NM_002618
PGAM5	2.83	PGAM family member 5, serine/threonine protein phosphatase, mitochondrial	192111	NM_001170543
PGM2L1	2.39	phosphoglucomutase 2-like 1	283209	NM_173582
PGM5-AS1	2.23	PGM5 antisense RNA 1	572558	NR_015423
PGM5P2	5.9	phosphoglucomutase 5 pseudogene 2	595135	NR_002836
PHACTR4	2.19	phosphatase and actin regulator 4	65979	NM_001048183
PHAX	2.07	phosphorylated adaptor for RNA export	51808	NM_032177
PHYHD1	3.91	phytanoyl-CoA dioxygenase domain containing 1	254295	NM_001100876
PIGR	2.66	polymeric immunoglobulin receptor	5284	NM_002644
PIGX	2.56	phosphatidylinositol glycan anchor biosynthesis, class X	54965	NM_001166304
PIH1D3	2.32	PIH1 domain containing 3	139212	NM_001169154
PIN4P1	3.39	protein (peptidylprolyl cis/trans isomerase) NIMA-interacting, 4 pseudogene 1	728758	NR_003571
PIPOX	2.27	pipecolic acid oxidase	51268	NM_016518
PIWIL2	3.28	piwi-like RNA-mediated gene silencing 2	55124	NM_001135721
PKIB	2.32	protein kinase (cAMP-dependent, catalytic) inhibitor beta	5570	NM_001270393
PKP2	2.65	plakophilin 2	5318	NM_001005242
PLA2G4E	2.67	phospholipase A2, group IVE	123745	NM_001080490
PLCXD1	2.63	phosphatidylinositol-specific phospholipase C, X domain containing 1	55344	NM_018390
PLEKHA5	3.17	pleckstrin homology domain containing, family A member 5	54477	NM_001143821
PLEKHH1	3.58	pleckstrin homology domain containing, family H (with MyTH4 domain) member 1	57475	NM_020715
PLS3-AS1	2.32	PLS3 antisense RNA 1	101927352	NR_110383
PMCHL2	3.23	pro-melanin-concentrating hormone-like 2, pseudogene	5370	NM_031888
PNMA2	3.3	paraneoplastic Ma antigen 2	10687	NM_007257
PNPO	3.2	pyridoxamine 5'-phosphate oxidase	55163	NM_018129
PNPT1	2.43	polyribonucleotide nucleotidyltransferase 1	87178	NM_033109
POLH	2.23	polymerase (DNA directed), eta	5429	NM_001291969
POM121L10P	2.89	POM121 transmembrane nucleoporin-like 10, pseudogene	646074	NM_001025230
POM121L8P	2.36	POM121 transmembrane nucleoporin-like 8 pseudogene	29797	NM_001029950
POTEM	3.24	POTE ankyrin domain family, member M	641455	NM_001145442
POU2AF1	3.85	POU class 2 associating factor 1	5450	NM_006235
POU5F1	4.87	POU class 5 homeobox 1	5460	NM_001173531
PPAP2A	0.5	phosphatidic acid phosphatase type 2A	8611	NM_003711
PPEF2	2.39	protein phosphatase, EF-hand calcium binding domain 2	5470	NM_006239
PPFIBP1	2.6	PTPRF interacting protein, binding protein 1 (liprin beta 1)	8496	NM_001198915
PPIAL4G	2.65	peptidylprolyl isomerase A (cyclophilin A)-like 4G	644591	NM_001123068
PPIEL	3.19	peptidylprolyl isomerase E-like pseudogene	728448	NR_003929
PPIL6	3.25	peptidylprolyl isomerase (cyclophilin)-like 6	285755	NM_001111298
PPP1R26-AS1	2.44	PPP1R26 antisense RNA 1	100506599	NR_038969
PPP1R3B	3	protein phosphatase 1, regulatory subunit 3B	79660	NM_001201329
PQLC2	3.09	PQ loop repeat containing 2	54896	NM_001040125
PRDM7	3.65	PR domain containing 7	11105	NM_001098173
PRDX4	0.44	peroxiredoxin 4	10549	NM_006406
PRELID2	3.08	PRELI domain containing 2	153768	NM_138492
PRELP	2.72	proline/arginine-rich end leucine-rich repeat protein	5549	NM_002725
PRICKLE2-AS3	4.9	PRICKLE2 antisense RNA 3	100874243	NR_046702
PRKAR2A-AS1	3.66	PRKAR2A antisense RNA 1	100506637	NR_109996
PRKXP1	2.39	protein kinase, X-linked, pseudogene 1	441733	NR_073405
PRNCR1	3.39	prostate cancer associated non-coding RNA 1	101867536	NR_109833
PRND	3.1	prion protein 2 (dublet)	23627	NM_012409
PROM2	2.61	prominin 2	150696	NM_001165977
PRORY	2.26	proline rich, Y-linked	100533178	NM_001282471
PRR11	3.73	proline rich 11	55771	NM_018304
PRR23A	2.66	proline rich 23A	729627	NM_001134659
PRR23C	2.8	proline rich 23C	389152	NM_001004315
PRR7-AS1	2.78	PRR7 antisense RNA 1	340037	NR_038915
PRRG4	2.8	proline rich Gla (G-carboxyglutamic acid) 4 (transmembrane)	79056	NM_024081
PSG1	2.05	pregnancy specific beta-1-glycoprotein 1	5669	NM_001184825
PSPH	2.47	phosphoserine phosphatase	5723	NM_004577
PSTPIP2	3.61	proline-serine-threonine phosphatase interacting protein 2	9050	NM_024430
PTAFR	3.5	platelet-activating factor receptor	5724	NM_000952
PTCHD4	5.05	patched domain containing 4	442213	NM_001013732
PTCSC3	4.85	papillary thyroid carcinoma susceptibility candidate 3 (non-protein coding)	100886964	NR_049735
PTENP1-AS	2	PTENP1 antisense RNA	101243555	NR_103745
PTGER4P2-CDK2AP2P2	4.06	PTGER4P2-CDK2AP2P2 readthrough transcribed pseudogene	442421	NR_024496
PTGES2-AS1	2.72	PTGES2 antisense RNA 1 (head to head)	389791	NM_001013652
PTGES3L	3.39	prostaglandin E synthase 3 (cytosolic)-like	100885848	NM_001142653
PTGIS	2.45	prostaglandin I2 (prostacyclin) synthase	5740	NM_000961
PTK6	2.84	protein tyrosine kinase 6	5753	NM_001256358
PTOV1-AS1	2.27	PTOV1 antisense RNA 1	100506033	NR_040037
PTPN14	2.61	protein tyrosine phosphatase, non-receptor type 14	5784	NM_005401
PTPRG-AS1	3.88	PTPRG antisense RNA 1	100506994	NR_038281
PXMP4	3	peroxisomal membrane protein 4, 24kDa	11264	NM_007238
PYCRL	2.1	pyrroline-5-carboxylate reductase-like	65263	NM_023078
QPCTL	3.46	glutaminyl-peptide cyclotransferase-like	54814	NM_001163377
QPRT	2.5	quinolinate phosphoribosyltransferase	23475	NM_014298
RAB36	3.38	RAB36, member RAS oncogene family	9609	NM_004914
RAB3B	3.18	RAB3B, member RAS oncogene family	5865	NM_002867
RAB42	4.8	RAB42, member RAS oncogene family	115273	NM_001193532
RAD21-AS1	2.96	RAD21 antisense RNA 1	644660	NR_033886
RAET1E	3.04	retinoic acid early transcript 1E	135250	NM_001243325
RAMP2-AS1	5.93	RAMP2 antisense RNA 1	100190938	NR_024461
RASA4CP	0.45	RAS p21 protein activator 4C, pseudogene	401331	NR_024116
RASAL2-AS1	3.7	RASAL2 antisense RNA 1	100302401	NR_027982
RASGRP4	3.5	RAS guanyl releasing protein 4	115727	NM_001146202
RBBP5	2.24	retinoblastoma binding protein 5	5929	NM_001193272
RBBP9	2.45	retinoblastoma binding protein 9	10741	NM_006606
RBM34	3.19	RNA binding motif protein 34	23029	NM_001161533
RBM47	2.23	RNA binding motif protein 47	54502	NM_001098634
RBMS2	3.18	RNA binding motif, single stranded interacting protein 2	5939	NM_002898
RBP1	2.98	retinol binding protein 1, cellular	5947	NM_001130992
RDH10	2.28	retinol dehydrogenase 10 (all-trans)	157506	NM_172037
REXO1L2P	10.24	REX1, RNA exonuclease 1 homolog-like 2, pseudogene	100288527	NR_003594
RFC2	2.16	replication factor C (activator 1) 2, 40kDa	5982	NM_001278791
RFPL1S	2.7	RFPL1 antisense RNA 1	10740	NR_002727
RFT1	2.22	RFT1 homolog	91869	NM_052859
RGS1	0.47	regulator of G-protein signaling 1	5996	NM_002922
RHBDL2	3.55	rhomboid, veinlet-like 2 (Drosophila)	54933	NM_001304746
RHBG	3.42	Rh family, B glycoprotein (gene/pseudogene)	57127	NM_001256395
RHD	2.71	Rh blood group, D antigen	6007	NM_001127691
RHOBTB3	2.09	Rho-related BTB domain containing 3	22836	NM_014899
RHOU	2.36	ras homolog family member U	58480	NM_021205
RIPPLY3	3.54	ripply transcriptional repressor 3	53820	NM_018962
RNF14	2.37	ring finger protein 14	9604	NM_001201365
RNF144A-AS1	3.76	RNF144A antisense RNA 1	386597	NR_033997
RNF207	3.29	ring finger protein 207	388591	NM_173795
RNF222	3.54	ring finger protein 222	643904	NM_001146684
RNF41	2.28	ring finger protein 41, E3 ubiquitin protein ligase	10193	NM_001242826
RNF7	2.12	ring finger protein 7	9616	NM_001201370
ROCK1P1	9.95	Rho-associated, coiled-coil containing protein kinase 1 pseudogene 1	727758	NR_033770
ROR1-AS1	4.72	ROR1 antisense RNA 1	101927034	NR_110665
RPH3AL	2.43	rabphilin 3A-like (without C2 domains)	9501	NM_001190411
RPL23AP53	3.07	ribosomal protein L23a pseudogene 53	644128	NR_003572
RPL23AP82	2.58	ribosomal protein L23a pseudogene 82	284942	NM_203302
RPLP0P2	3.24	ribosomal protein, large, P0 pseudogene 2	113157	NR_002775
RPS15AP10	2.14	ribosomal protein S15a pseudogene 10	728963	NR_026768
RPSAP9	2.69	ribosomal protein SA pseudogene 9	653162	NR_026890
RRP7BP	3.06	ribosomal RNA processing 7 homolog B, pseudogene	91695
RTCA-AS1	3.01	RTCA antisense RNA 1	100506007	NR_110434
RUNDC1	3.06	RUN domain containing 1	146923	NM_173079
S1PR2	3.31	sphingosine-1-phosphate receptor 2	9294	NM_004230
S1PR3	2.53	sphingosine-1-phosphate receptor 3	1903	NM_005226
SAA2	3.59	serum amyloid A2	6289	NM_001127380
SAR1B	2.03	secretion associated, Ras related GTPase 1B	51128	NM_001033503
SBF2-AS1	2.08	SBF2 antisense RNA 1	283104	NR_036485
SCAI	2.53	suppressor of cancer cell invasion	286205	NM_001144877
SCARF1	3.19	scavenger receptor class F, member 1	8578	NM_003693
SCARNA1	0.37	small Cajal body-specific RNA 1	677774	NR_002997
SCARNA2	0.48	small Cajal body-specific RNA 2	677766	NR_003023
SCARNA6	0.42	small Cajal body-specific RNA 6	677772	NR_003006
SCD5	4.54	stearoyl-CoA desaturase 5	79966	NM_001037582
SCHLAP1	4.19	SWI/SNF complex antagonist associated with prostate cancer 1 (non-protein coding)	101669767	NR_104319
SCIMP	2.51	SLP adaptor and CSK interacting membrane protein	388325	NM_001271842
SCN11A	3.14	sodium channel, voltage gated, type XI alpha subunit	11280	NM_001287223
SCNM1	2.2	sodium channel modifier 1	79005	NM_001002234
SDSL	2.64	serine dehydratase-like	113675	NM_001304993
SEC14L4	3.89	SEC14-like lipid binding 4	284904	NM_001161368
SEC24B-AS1	2.91	SEC24B antisense RNA 1	100533182	NR_039978
SELENOF	0.45	Selenoprotein F	9403
SEMA3E	3.22	sema domain, immunoglobulin domain (Ig), short basic domain, secreted, (semaphorin) 3E	9723	NM_001178129
SEMA4F	2.09	sema domain, immunoglobulin domain (Ig), transmembrane domain (TM) and short cytoplasmic domain, (semaphorin) 4F	10505	NM_001271661
SEPN1	0.42	selenoprotein N, 1	57190	NM_020451
SEPSECS-AS1	2.42	SEPSECS antisense RNA 1 (head to head)	285540	NR_037934
SEPTIN12	2.03	Septin 12	124404
SEPTIN14	4.03	Septin 14	346288
SFTPB	3.27	surfactant protein B	6439	NM_000542
SGCB	2.09	sarcoglycan, beta (43kDa dystrophin-associated glycoprotein)	6443	NM_000232
SGK494	2.24	uncharacterized serine/threonine-protein kinase SgK494	124923	NM_001174103
SGOL1	2.96	shugoshin-like 1 (S. pombe)	151648	NM_001012409
SGSM1	3.57	small G protein signaling modulator 1	129049	NM_001039948
SHANK2-AS1	2.9	SHANK2 antisense RNA 1	100874198	NR_046567
SHANK2-AS3	3.84	SHANK2 antisense RNA 3	220070	NM_145308
SHCBP1	2.19	SHC SH2-domain binding protein 1	79801	NM_024745
SHISA9	6.27	shisa family member 9	729993	NM_001145204
SHOX	2.76	short stature homeobox	6473	NM_000451
SHROOM1	4.28	shroom family member 1	134549	NM_001172700
SIGLEC10	3.63	sialic acid binding Ig-like lectin 10	89790	NM_001171156
SIGLEC16	2.45	sialic acid binding Ig-like lectin 16 (gene/pseudogene)	400709	NR_002825
SIGLEC8	2.22	sialic acid binding Ig-like lectin 8	27181	NM_014442
SIRPB2	3.09	signal-regulatory protein beta 2	284759	NM_001122962
SIX4	3.72	SIX homeobox 4	51804	NM_017420
SKA1	4.5	spindle and kinetochore associated complex subunit 1	220134	NM_001039535
SKP2	2.6	S-phase kinase-associated protein 2, E3 ubiquitin protein ligase	6502	NM_001243120
SLC12A8	2.17	solute carrier family 12, member 8	84561	NM_001195483
SLC14A2	3.85	solute carrier family 14 (urea transporter), member 2	8170	NM_001242692
SLC15A1	2.98	solute carrier family 15 (oligopeptide transporter), member 1	6564	NM_005073
SLC15A2	2.04	solute carrier family 15 (oligopeptide transporter), member 2	6565	NM_001145998
SLC16A1-AS1	2.14	SLC16A1 antisense RNA 1	100506392	NR_103743
SLC16A4	3.22	solute carrier family 16, member 4	9122	NM_001201546
SLC24A4	3.24	solute carrier family 24 (sodium/potassium/calcium exchanger), member 4	123041	NM_153646
SLC25A15	3.75	solute carrier family 25 (mitochondrial carrier; ornithine transporter) member 15	10166	NM_014252
SLC25A34	2.15	solute carrier family 25, member 34	284723	NM_207348
SLC26A4	3.15	solute carrier family 26 (anion exchanger), member 4	5172	NM_000441
SLC28A2	4.04	solute carrier family 28 (concentrative nucleoside transporter), member 2	9153	NM_004212
SLC2A4	2.95	solute carrier family 2 (facilitated glucose transporter), member 4	6517	NM_001042
SLC31A1	4.12	solute carrier family 31 (copper transporter), member 1	1317	NM_001859
SLC35D2	2.03	solute carrier family 35 (UDP-GlcNAc/UDP-glucose transporter), member D2	11046	NM_001286990
SLC35E3	2.8	solute carrier family 35, member E3	55508	NM_018656
SLC35F1	2.96	solute carrier family 35, member F1	222553	NM_001029858
SLC36A2	3.81	solute carrier family 36 (proton/amino acid symporter), member 2	153201	NM_181776
SLC37A2	4.54	solute carrier family 37 (glucose-6-phosphate transporter), member 2	219855	NM_001145290
SLC43A2	3.67	solute carrier family 43 (amino acid system L transporter), member 2	124935	NM_001284498
SLC44A4	4.16	solute carrier family 44, member 4	80736	NM_001178044
SLC4A1	2.98	solute carrier family 4 (anion exchanger), member 1 (Diego blood group)	6521	NM_000342
SLC4A8	3.01	solute carrier family 4, sodium bicarbonate cotransporter, member 8	9498	NM_001039960
SLC50A1	2.25	solute carrier family 50 (sugar efflux transporter), member 1	55974	NM_001122837
SLC5A5	3.37	solute carrier family 5 (sodium/iodide cotransporter), member 5	6528	NM_000453
SLC6A20	2.33	solute carrier family 6 (proline IMINO transporter), member 20	54716	NM_020208
SLC6A4	3.57	solute carrier family 6 (neurotransmitter transporter), member 4	6532	NM_001045
SLC7A11	2.42	solute carrier family 7 (anionic amino acid transporter light chain, xc- system), member 11	23657	NM_014331
SLC7A11-AS1	2.33	SLC7A11 antisense RNA 1	641364	NR_038380
SLC7A14	2.67	solute carrier family 7, member 14	57709	NM_020949
SLC7A5P2	2.62	solute carrier family 7 (amino acid transporter light chain, L system), member 5 pseudogene 2	387254	NR_002594
SLC9A4	4.65	solute carrier family 9, subfamily A (NHE4, cation proton antiporter 4), member 4	389015	NM_001011552
SLC9A7	2.17	solute carrier family 9, subfamily A (NHE7, cation proton antiporter 7), member 7	84679	NM_001257291
SLC9B1	2.28	solute carrier family 9, subfamily B (NHA1, cation proton antiporter 1), member 1	150159	NM_001100874
SLFNL1-AS1	3.32	SLFNL1 antisense RNA 1	100507178	NR_037868
SLMO2-ATP5E	0.37	SLMO2-ATP5E readthrough	100533975	NR_037929
SMDT1	0.47	single-pass membrane protein with aspartate-rich tail 1	91689	NM_033318
SMG1P7	3.46	SMG1 pseudogene 7	100506060	NR_033959
SMIM14	3.78	small integral membrane protein 14	201895	NM_174921
SMIM17	5.38	small integral membrane protein 17	147670	NM_001193628
SNHG20	3.54	small nucleolar RNA host gene 20	654434	NR_027058
SNHG4	4.46	small nucleolar RNA host gene 4	724102	NR_003141
SNORA28	0.35	small nucleolar RNA, H/ACA box 28	677811	NR_002964
SNORA32	0.44	small nucleolar RNA, H/ACA box 32	692063	NR_003032
SNORA43	0.29	small nucleolar RNA, H/ACA box 43	677824	NR_002975
SNORA47	0.41	small nucleolar RNA, H/ACA box 47	677828	NR_003014
SNORA54	0.5	small nucleolar RNA, H/ACA box 54	677833	NR_002982
SNORA5C	0.48	small nucleolar RNA, H/ACA box 5C	677796	NR_002991
SNORA84	0.43	small nucleolar RNA, H/ACA box 84	100124534	NR_003704
SNORD10	0.41	small nucleolar RNA, C/D box 10	652966	NR_002604
SNORD35A	0.3	small nucleolar RNA, C/D box 35A	26816	NR_000018
SNORD35B	0.5	small nucleolar RNA, C/D box 35B	84546	NR_001285
SNORD45C	0.3	small nucleolar RNA, C/D box 45C	692085	NR_003042
SNORD56	0.31	small nucleolar RNA, C/D box 56	26793	NR_002739
SNORD68	0.29	small nucleolar RNA, C/D box 68	606500	NR_002450
SNORD8	0.42	small nucleolar RNA, C/D box 8	319103	NR_002916
SNORD97	0.47	small nucleolar RNA, C/D box 97	692223	NR_004403
SNTN	2.9	sentan, cilia apical structure protein	132203	NM_001080537
SNX22	2.35	sorting nexin 22	79856	NM_024798
SOWAHC	2.7	sosondowah ankyrin repeat domain family member C	65124	NM_023016
SOX9-AS1	4.02	SOX9 antisense RNA 1	400618	NR_103737
SP2-AS1	2.1	SP2 antisense RNA 1	100506325
SPATS2	2.48	spermatogenesis associated, serine-rich 2	65244	NM_001293285
SPATS2L	2.46	spermatogenesis associated, serine-rich 2-like	26010	NM_001100422
SPC25	5.57	SPC25, NDC80 kinetochore complex component	57405	NM_020675
SPIB	3.21	Spi-B transcription factor (Spi-1/PU.1 related)	6689	NM_001243998
SPIRE2	2.49	spire-type actin nucleation factor 2	84501	NM_032451
SPRED1	3.75	sprouty-related, EVH1 domain containing 1	161742	NM_152594
SPRED3	2.11	sprouty-related, EVH1 domain containing 3	399473	NM_001039616
SRGAP2-AS1	2.67	SRGAP2 antisense RNA 1	100873165	NR_104189
SRP14-AS1	2.18	SRP14 antisense RNA1 (head to head)	100131089	NR_040059
SRRD	0.47	SRR1 domain containing	402055	NM_001013694
SRRM2-AS1	3.25	SRRM2 antisense RNA 1	100128788	NR_027274
SRSF12	3.22	serine/arginine-rich splicing factor 12	135295	NM_080743
STAC2	3.83	SH3 and cysteine rich domain 2	342667	NM_198993
STAM-AS1	2.12	STAM antisense RNA 1 (head to head)	102723166	NR_110370
STAP2	2.8	signal transducing adaptor family member 2	55620	NM_001013841
STAR	3.19	steroidogenic acute regulatory protein	6770	NM_000349
STAU2-AS1	3.74	STAU2 antisense RNA 1	100128126	NR_038406
STEAP2	3.42	STEAP family member 2, metalloreductase	261729	NM_001040665
STRIP2	3.18	striatin interacting protein 2	57464	NM_001134336
SULT1C2P1	2.62	sulfotransferase family, cytosolic, 1C, member 2 pseudogene 1	151234	NR_037191
SULT2A1	2.67	sulfotransferase family, cytosolic, 2A, dehydroepiandrosterone (DHEA)-preferring, member 1	6822	NM_003167
SUV39H2	2.24	suppressor of variegation 3-9 homolog 2 (Drosophila)	79723	NM_001193424
SV2B	2.82	synaptic vesicle glycoprotein 2B	9899	NM_001167580
SVOP	2.47	SV2 related protein	55530	NM_018711
SWAP70	2.05	SWAP switching B-cell complex 70kDa subunit	23075	NM_001297714
SWSAP1	2.63	SWIM-type zinc finger 7 associated protein 1	126074	NM_175871
SYNPO2	2.78	synaptopodin 2	171024	NM_001128933
SYNPO2L	2.46	synaptopodin 2-like	79933	NM_001114133
SYT15	2.35	synaptotagmin XV	83849	NM_031912
TAF8	2.87	TAF8 RNA polymerase II, TATA box binding protein (TBP)-associated factor, 43kDa	129685	NM_138572
TANGO2	2.67	transport and golgi organization 2 homolog	128989	NM_001283106
TARS2	2.6	threonyl-tRNA synthetase 2, mitochondrial (putative)	80222	NM_001271895
TAT	3.06	tyrosine aminotransferase	6898	NM_000353
TATDN3	3.46	TatD DNase domain containing 3	128387	NM_001042552
TBC1D24	2.75	TBC1 domain family, member 24	57465	NM_001199107
TBC1D3	3	TBC1 domain family, member 3	729873	NM_001123391
TBC1DE3	0.49	TBC1 domain family member-like	102723859
TBCCD1	2.57	TBCC domain containing 1	55171	NM_001134415
TBXA2R	3.73	thromboxane A2 receptor	6915	NM_001060
TCAM1P	3	testicular cell adhesion molecule 1, pseudogene	146771	NR_002947
TCEB3C	3.02	transcription elongation factor B polypeptide 3C (elongin A3)	162699	NM_145653
TDGF1	2.15	teratocarcinoma-derived growth factor 1	6997	NM_001174136
TDGF1P3	2.18	teratocarcinoma-derived growth factor 1 pseudogene 3	6998	NR_002718
TERF1	2.04	telomeric repeat binding factor (NIMA-interacting) 1	7013	NM_003218
TEX101	3.26	testis expressed 101	83639	NM_001130011
TFAMP1	2.74	transcription factor A, mitochondrial pseudogene 1	260341	NR_001288
THRIL	3.04	TNF and HNRNPL related immunoregulatory long non-coding RNA	102659353	NR_110375
TIGD1	2.31	tigger transposable element derived 1	200765	NM_145702
TINCR	2.45	tissue differentiation-inducing non-protein coding RNA	257000	NM_153375
TLCD2	4.67	TLC domain containing 2	727910	NM_001164407
TLDC1	2.13	TBC/LysM-associated domain containing 1	57707	NM_020947
TLR10	3.12	toll-like receptor 10	81793	NM_001017388
TLR6	2.75	toll-like receptor 6	10333	NM_006068
TLR7	3.64	toll-like receptor 7	51284	NM_016562
TLR8-AS1	4.87	TLR8 antisense RNA 1	349408	NR_030727
TMC7	2.58	transmembrane channel-like 7	79905	NM_001160364
TMCC1-AS1	3.78	TMCC1 antisense RNA 1 (head to head)	100507032	NR_037893
TMEM106A	3.21	transmembrane protein 106A	113277	NM_001291586
TMEM106B	0.5	transmembrane protein 106B	54664	NM_001134232
TMEM114	2.49	transmembrane protein 114	283953	NM_001146336
TMEM120B	2.49	transmembrane protein 120B	144404	NM_001080825
TMEM130	3.01	transmembrane protein 130	222865	NM_001134450
TMEM136	3.04	transmembrane protein 136	219902	NM_001198670
TMEM168	2.28	transmembrane protein 168	64418	NM_001287497
TMEM17	3.27	transmembrane protein 17	200728	NM_198276
TMEM183A	0.47	transmembrane protein 183A	92703	NM_138391
TMEM189-UBE2V1	0.35	TMEM189-UBE2V1 readthrough	387522	NM_003349
TMEM212	5.5	transmembrane protein 212	389177	NM_001164436
TMEM213	3.25	transmembrane protein 213	155006	NM_001085429
TMEM236	3.27	transmembrane protein 236	653567	NM_001013629
TMEM241	2.78	transmembrane protein 241	85019	NM_032933
TMEM254-AS1	3.16	TMEM254 antisense RNA 1	219347	NR_027428
TMEM38A	3.18	transmembrane protein 38A	79041	NM_024074
TMEM41A	2.04	transmembrane protein 41A	90407	NM_080652
TMEM41B	2.9	transmembrane protein 41B	440026	NM_001165030
TMEM52B	2.69	transmembrane protein 52B	120939	NM_001079815
TMEM53	2.26	transmembrane protein 53	79639	NM_001300746
TMEM56	2.46	transmembrane protein 56	148534	NM_001199679
TMIGD2	2.1	transmembrane and immunoglobulin domain containing 2	126259	NM_001169126
TMTC1	2.96	transmembrane and tetratricopeptide repeat containing 1	83857	NM_001193451
TNFAIP8L1	2.96	tumor necrosis factor, alpha-induced protein 8-like 1	126282	NM_001167942
TNFAIP8L2-SCNM1	6.46	TNFAIP8L2-SCNM1 readthrough	100534012	NM_001204848
TNFAIP8L3	2.78	tumor necrosis factor, alpha-induced protein 8-like 3	388121	NM_001311175
TNFRSF9	2.51	tumor necrosis factor receptor superfamily, member 9	3604	NM_001561
TNFSF14	2.27	tumor necrosis factor (ligand) superfamily, member 14	8740	NM_003807
TONSL	2.67	tonsoku-like, DNA repair protein	4796	NM_013432
TOR1AIP2	2.19	torsin A interacting protein 2	163590	NM_001199260
TOR4A	3.11	torsin family 4, member A	54863	NM_017723
TP53AIP1	2.72	tumor protein p53 regulated apoptosis inducing protein 1	63970	NM_001195194
TPMT	2.85	thiopurine S-methyltransferase	7172	NM_000367
TPTE2P1	3.02	transmembrane phosphoinositide 3-phosphatase and tensin homolog 2 pseudogene 1	646405	NM_001126062
TPTEP1	3.38	transmembrane phosphatase with tensin homology pseudogene 1	387590	NR_001591
TRAF3IP2	3.43	TRAF3 interacting protein 2	10758	NM_001164281
TRAPPC2	2.09	trafficking protein particle complex 2	6399	NM_001011658
TRAPPC2B	0.5	trafficking protein particle complex subunit 2B	10597
TRIM16	2.34	tripartite motif containing 16	10626	NM_006470
TRIM16L	2.75	tripartite motif containing 16-like	147166	NM_001037330
TRIM45	3.83	tripartite motif containing 45	80263	NM_001145635
TRIM51	2.26	tripartite motif-containing 51	84767	NM_032681
TRIM58	2.86	tripartite motif containing 58	25893	NM_015431
TRIP13	2.74	thyroid hormone receptor interactor 13	9319	NM_001166260
TRPM6	2.99	transient receptor potential cation channel, subfamily M, member 6	140803	NM_001177310
TRPV1	3.19	transient receptor potential cation channel, subfamily V, member 1	7442	NM_018727
TSG1	4.22	tumor suppressor TSG1	643432	NR_015362
TSIX	3.76	TSIX transcript, XIST antisense RNA	9383	NR_003255
TSPAN6	2.69	tetraspanin 6	7105	NM_001278740
TSTD3	3.15	thiosulfate sulfurtransferase (rhodanese)-like domain containing 3	100130890	NM_001195131
TTC26	2.55	tetratricopeptide repeat domain 26	79989	NM_001144920
TUBA3FP	3.59	tubulin, alpha 3f, pseudogene	113691	NR_003608
TUBBP5	2.58	tubulin, beta pseudogene 5	643224	NR_027156
TUBD1	2.45	tubulin, delta 1	51174	NM_001193609
TUFT1	2.87	tuftelin 1	7286	NM_001126337
TVP23A	2.82	trans-golgi network vesicle protein 23 homolog A (S. cerevisiae)	780776	NM_001079512
TVP23B	0.36	trans-golgi network vesicle protein 23 homolog B (S. cerevisiae)	51030	NM_016078
TVP23C	2.57	trans-golgi network vesicle protein 23 homolog C (S. cerevisiae)	201158	NM_001135036
UBE2Q2L	2.35	ubiquitin-conjugating enzyme E2Q family member 2-like	100505679	NM_001243531
UBE2Q2P1	3.6	ubiquitin-conjugating enzyme E2Q family member 2 pseudogene 1	388165	NM_207382
UBL7-AS1	3.98	UBL7 antisense RNA 1 (head to head)	440288	NR_038448
UBOX5	2.22	U-box domain containing 5	22888	NM_001267584
UBTFL1	2.43	upstream binding transcription factor, RNA polymerase I-like 1	642623	NM_001143975
UCA1	2.06	urothelial cancer associated 1 (non-protein coding)	652995	NR_015379
UCKL1-AS1	3.82	UCKL1 antisense RNA 1	100113386	NR_027287
UG0898H09	3.82	uncharacterized LOC643763	643763	NM_001039769
UGDH-AS1	6.51	UGDH antisense RNA 1	100885776	NR_047679
UGGT1	2.06	UDP-glucose glycoprotein glucosyltransferase 1	56886	NM_001025777
UGT2B15	2.92	UDP glucuronosyltransferase 2 family, polypeptide B15	7366	NM_001076
UGT8	5.21	UDP glycosyltransferase 8	7368	NM_001128174
UPK1B	4.1	uroplakin 1B	7348	NM_006952
USP17L15	3.23	ubiquitin specific peptidase 17-like family member 15	100288520	NM_001256894
USP17L20	2.72	ubiquitin specific peptidase 17-like family member 20	100287441	NM_001256861
USP17L6P	4.45	ubiquitin specific peptidase 17-like family member 6, pseudogene	391622	NR_027279
USP49	2.28	ubiquitin specific peptidase 49	25862	NM_001286554
USP54	2.2	ubiquitin specific peptidase 54	159195	NM_152586
UTP11L	3.45	UTP11-like, U3 small nucleolar ribonucleoprotein (yeast)	51118	NM_016037
UTS2B	4.24	urotensin 2B	257313	NM_198152
VENTX	3.13	VENT homeobox	27287	NM_014468
VN1R2	2.52	vomeronasal 1 receptor 2	317701	NM_173856
VSIG1	2.57	V-set and immunoglobulin domain containing 1	340547	NM_001170553
VSTM4	3.84	V-set and transmembrane domain containing 4	196740	NM_001031746
VTRNA1-3	0.35	vault RNA 1-3	56662	NR_026705
WDR11-AS1	3.82	WDR11 antisense RNA 1	283089	NR_033850
WDR45	2.29	WD repeat domain 45	11152	NM_001029896
WDR55	2.39	WD repeat domain 55	54853	NM_017706
WDR72	2.71	WD repeat domain 72	256764	NM_001277176
WDR92	2.31	WD repeat domain 92	116143	NM_001256476
WFDC8	3.71	WAP four-disulfide core domain 8	90199	NM_130896
WNT7B	3.47	wingless-type MMTV integration site family, member 7B	7477	NM_058238
WT1-AS	3.15	WT1 antisense RNA	51352	NM_015855
XIAP	2.27	X-linked inhibitor of apoptosis, E3 ubiquitin protein ligase	331	NM_001167
XKR9	5.17	XK, Kell blood group complex subunit-related family, member 9	389668	NM_001011720
XPNPEP3	2.67	X-prolyl aminopeptidase 3, mitochondrial	63929	NM_001204827
XRCC2	3.65	X-ray repair complementing defective repair in Chinese hamster cells 2	7516	NM_005431
YES1	2.22	YES proto-oncogene 1, Src family tyrosine kinase	7525	NM_005433
ZBTB8A	3.68	zinc finger and BTB domain containing 8A	653121	NM_001040441
ZC3H12D	2.22	zinc finger CCCH-type containing 12D	340152	NM_207360
ZC3HAV1L	2.01	zinc finger CCCH-type, antiviral 1-like	92092	NM_080660
ZCCHC4	2.39	zinc finger, CCHC domain containing 4	29063	NM_024936
ZDHHC8P1	3.53	zinc finger, DHHC-type containing 8 pseudogene 1	150244	NM_152509
ZFP14	2.51	ZFP14 zinc finger protein	57677	NM_001297619
ZFP30	2.53	ZFP30 zinc finger protein	22835	NM_014898
ZFP42	3.29	ZFP42 zinc finger protein	132625	NM_001304358
ZKSCAN3	3.95	zinc finger with KRAB and SCAN domains 3	80317	NM_001242894
ZKSCAN7	2.48	zinc finger with KRAB and SCAN domains 7	55888	NM_001288590
ZMAT5	0.49	zinc finger, matrin-type 5	55954	NM_001003692
ZMYM5	2.2	zinc finger, MYM-type 5	9205	NM_001039649
ZNF114	3.08	zinc finger protein 114	163071	NM_001301062
ZNF117	2.15	zinc finger protein 117	51351	NM_015852
ZNF154	2.31	zinc finger protein 154	7710	NM_001085384
ZNF2	3.12	zinc finger protein 2	7549	NM_001017396
ZNF205-AS1	2.36	ZNF205 antisense RNA 1	81854	NR_024166
ZNF224	0.45	zinc finger protein 224	7767	NM_013398
ZNF250	2.05	zinc finger protein 250	58500	NM_001109689
ZNF264	2.11	zinc finger protein 264	9422	NM_003417
ZNF283	2.05	zinc finger protein 283	284349	NM_001297752
ZNF286B	2.61	zinc finger protein 286B	729288	NM_001145045
ZNF34	4.34	zinc finger protein 34	80778	NM_001286769
ZNF347	3.02	zinc finger protein 347	84671	NM_001172674
ZNF350-AS1	2.12	ZNF350 antisense RNA 1	101669766
ZNF471	5.19	zinc finger protein 471	57573	NM_020813
ZNF483	3.13	zinc finger protein 483	158399	NM_001007169
ZNF490	2.73	zinc finger protein 490	57474	NM_020714
ZNF491	2.05	zinc finger protein 491	126069	NM_152356
ZNF492	3.17	zinc finger protein 492	57615	NM_020855
ZNF526	3.08	zinc finger protein 526	116115	NM_133444
ZNF527	2.77	zinc finger protein 527	84503	NM_032453
ZNF528	2.72	zinc finger protein 528	84436	NM_032423
ZNF543	2.37	zinc finger protein 543	125919	NM_213598
ZNF554	3.13	zinc finger protein 554	115196	NM_001102651
ZNF555	2.2	zinc finger protein 555	148254	NM_001172775
ZNF556	3.73	zinc finger protein 556	80032	NM_001300843
ZNF562	2.51	zinc finger protein 562	54811	NM_001130031
ZNF585B	2	zinc finger protein 585B	92285	NM_152279
ZNF620	2.08	zinc finger protein 620	253639	NM_001256167
ZNF662	3.24	zinc finger protein 662	389114	NM_001134656
ZNF665	3.65	zinc finger protein 665	79788	NM_024733
ZNF670-ZNF695	2.17	ZNF670-ZNF695 readthrough (NMD candidate)	100533111	NR_037894
ZNF674	2.18	zinc finger protein 674	641339	NM_001039891
ZNF677	3.23	zinc finger protein 677	342926	NM_182609
ZNF69	2.06	zinc finger protein 69	7620	NM_021915
ZNF713	3.73	zinc finger protein 713	349075	NM_182633
ZNF716	3.2	zinc finger protein 716	441234	NM_001159279
ZNF717	2.04	zinc finger protein 717	100131827	NM_001128223
ZNF761	3.04	zinc finger protein 761	388561	NM_001008401
ZNF780A	2.25	zinc finger protein 780A	284323	NM_001010880
ZNF785	2.75	zinc finger protein 785	146540	NM_152458
ZNF788	3.68	zinc finger family member 788	388507	NM_001004314
ZNF793	3.96	zinc finger protein 793	390927	NM_001013659
ZNF80	2.83	zinc finger protein 80	7634	NM_007136
ZNF814	2.49	zinc finger protein 814	730051	NM_001144989
ZNF818P	2.98	zinc finger protein 818, pseudogene	390963	NM_001001675
ZNF835	2.86	zinc finger protein 835	90485	NM_001005850
ZNF844	0.48	zinc finger protein 844	284391	NM_001136501
ZNF850	3.07	zinc finger protein 850	342892	NM_001193552
ZNRF3-AS1	4.22	ZNRF3 antisense RNA 1	100874123	NR_046851
ZSCAN12	2.16	zinc finger and SCAN domain containing 12	9753	NM_001039643
ZSCAN2	2.41	zinc finger and SCAN domain containing 2	54993	NM_001007072
ZSCAN22	3.58	zinc finger and SCAN domain containing 22	342945	NM_181846
ZSWIM7	2.11	zinc finger, SWIM-type containing 7	125150	NM_001042697
ZYG11A	3.43	zyg-11 family member A, cell cycle regulator	440590	NM_001004339
